# Supplementary material for: The mitochondrial protease PARL is required for spermatogenesis
Source: Commun Biol. 2024 Jan 5;7:44. doi: 10.1038/s42003-023-05703-3 (PMC10770312; doi:10.1038/s42003-023-05703-3)
Supplement: Supplementary file 3 — Supplementary data 1 [file 42003_2023_5703_MOESM3_ESM.xlsx]

## Sheet: Fig. 1b, c
Fig. 1b							Statistics 4W					Descriptive statistics 4W
4 W							Mann Whitney test						WT	Parl−/−
Animal ID	Genotype	weigt testis right	weight testis left	average			P value	0.0357				Number of values	3	5
D664	+/+	57.9	56	56.95			Exact or approximate P value?	Exact
D670	+/+	62.4	62.6	62.5			P value summary	*				Minimum	47	17.55
D545	+/+	69	68.8	68.9			Significantly different (P < 0.05)?	Yes				25% Percentile	47	19.13
D666	-/-	30.3	32	31.15			One- or two-tailed P value?	Two-tailed				Median	62.5	31.15
D667	-/-	21.7	19.7	20.7			Sum of ranks in column A,C	21 , 15				75% Percentile	68.9	36.03
D669	-/-	33.3	32.5	32.9			Mann-Whitney U	0				Maximum	68.9	37.8
D688	-/-	18.4	16.7	17.55
D689	-/-	37.5	39	38.25			Difference between medians					Mean	59.47	28.29
							Median of column A	62.50, n=3				Std. Deviation	11.26	8.762
							Median of column C	31.15, n=5				Std. Error of Mean	6.501	3.919
							Difference: Actual	-31.35
							Difference: Hodges-Lehmann	-31.1				Lower 95% CI	31.49	17.41
												Upper 95% CI	87.44	39.17
												Mean ranks	7	3
8W							Statistics 8W
Animal ID	Genotype	weigt testis right	weight testis left	average			Kolmogorov-Smirnov test
5X	+/+	119.3	126.7	123			KS distance	0.2032	0.2433	0.1277
8533	+/+	117.8	115.4	116.6			P value	>0.1000	>0.1000	>0.1000
8537	+/+	97.3	103	100.15			Passed normality test (alpha=0.05)?	Yes	Yes	Yes
8756	+/+	97.6	97.7	97.65			P value summary	ns	ns	ns
6822	+/+	90.2	103.3	96.75
D433	+/+	105.5	114.1	109.8			Number of values	9	5	10
D536	+/+	100.1	101.5	100.8
D590	+/+	107.1	113.1	110.1
2X	+/-	128	132.7	130.35
8531	+/-	97	99.6	98.3			ANOVA summary							Multiple comparison
8755	+/-	95.5	91.7	93.6			F	174.6						Number of families	1
D329	+/-	104.1	105.1	104.6			P value	<0.0001						Number of comparisons per family	3
D592	+/-	99.3	119.2	109.25			P value summary	****						Alpha	0.05
8530	-/-	36.2	32.1	34.15			Significant diff. among means (P < 0.05)?	Yes
8532	-/-	31.3	31.4	31.35			R squared	0.9433						Tukey's multiple comparisons test	Mean Diff.	95.00% CI of diff.	Below threshold?	Summary	Adjusted P Value
8538	-/-	28.4	27.8	28.1										WT vs. +/-	-0.09778	-12.85 to 12.65	No	ns	0.9998	A-B
6209	-/-	38.4	39.5	38.95			Brown-Forsythe test							WT vs. -/-	70.12	59.62 to 80.62	Yes	****	<0.0001	A-C
8071	-/-	33.1	34	33.55			F (DFn, DFd)	1.383 (2, 21)						+/- vs. -/-	70.22	57.70 to 82.74	Yes	****	<0.0001	B-C
D328	-/-	40.8	43.5	42.15			P value	0.2727
D330	-/-	41.7	45.7	43.7			P value summary	ns						Test details	Mean 1	Mean 2	Mean Diff.	SE of diff.	n1	n2	q	DF
D334	-/-	34.8	36.2	35.5			Are SDs significantly different (P < 0.05)?	No						WT vs. +/-	107.1	107.2	-0.09778	5.058	9	5	0.02734	21
D336	-/-	36.4	39.5	37.95										WT vs. -/-	107.1	37	70.12	4.166	9	10	23.8	21
D432	-/-	42.8	46.4	44.6			Bartlett's test							+/- vs. -/-	107.2	37	70.22	4.967	5	10	19.99	21
							Bartlett's statistic (corrected)	5.284
							P value	0.0712						Descriptive statistics 8W
							P value summary	ns							WT	+/-	-/-
							Are SDs significantly different (P < 0.05)?	No						Number of values	9	5	10
							ANOVA table	SS	DF	MS	F (DFn, DFd)	P value		Minimum	96.75	93.6	28.1
							Treatment (between columns)	28712	2	14356	F (2, 21) = 174.6	P<0.0001		25% Percentile	98.9	95.95	33
							Residual (within columns)	1727	21	82.22				Median	109.3	104.6	36.73
							Total	30439	23					75% Percentile	113.4	119.8	42.54
														Maximum	123	130.4	44.6
							Data summary
							Number of treatments (columns)	3						Mean	107.1	107.2	37
							Number of values (total)	24						Std. Deviation	9.003	14.24	5.45
														Std. Error of Mean	3.001	6.368	1.723
														Lower 95% CI	100.2	89.54	33.1
														Upper 95% CI	114	124.9	40.9
Fig. 1c
Tubulus diameter (µm)
+/+	-/-						Statistics Tubulus diameter
176.2	119						Kolmogorov-Smirnov test
189.1	130.3						KS distance	0.2698	0.1705
166.1	111.6						P value	0.0893	>0.1000
166	131.7						Passed normality test (alpha=0.05)?	Yes	Yes
164.2	111.2						P value summary	ns	ns
163.6	122.9
160.2	104.5						Number of values	8	8
171	127.5
							Unpaired t test							Descriptive statistics Tubulus diameter
							P value	<0.0001							WT	Parl−/−
							P value summary	****						Number of values	8	8
							Significantly different (P < 0.05)?	Yes
							One- or two-tailed P value?	Two-tailed						Minimum	160.2	104.5
							t, df	t=10.31, df=14						25% Percentile	163.8	111.3
														Median	166.1	121
							How big is the difference?							75% Percentile	174.9	129.6
							Mean of column A	169.6						Maximum	189.1	131.7
							Mean of column B	119.8
							Difference between means (B - A) ± SEM	-49.71 ± 4.820						Mean	169.6	119.8
							95% confidence interval	-60.05 to -39.37						Std. Deviation	9.293	9.976
							R squared (eta squared)	0.8837						Std. Error of Mean	3.285	3.527
							F test to compare variances							Lower 95% CI	161.8	111.5
							F, DFn, Dfd	1.153, 7, 7						Upper 95% CI	177.3	128.2
							P value	0.8562
							P value summary	ns
							Significantly different (P < 0.05)?	No

## Sheet: Fig. 4c
RT-qPCR results Cox2, Cox4 and reference gene Gapdh							Average Ct value					Calculation 2^-ΔΔCT value Cox2				Statistics Cox2			Descriptive statistics Cox2
Sample Name	Gene Name	Condition Name	Ct	Ct Mean				Gapdh	Cox4	Cox2		Cox2				Mann Whitney test				WT	Parl−/−
D740	Cox2	wt	14.1	14.03			D740	16.7	17.51	14.03		WT				P value	0.3429		Number of values	4	4
D740	Cox2	wt	13.89	14.03			D849	16.7	17.46	14.2		ΔCT	ΔΔCT	2^-ΔΔCT		Exact or approximate P value?	Exact
D740	Cox2	wt	14.11	14.03			D881	16.62	17.48	14.03		-2.67	-0.0525	1.03706		P value summary	ns		Minimum	0.9727	0.6783
D763	Cox2	ko	13.85	13.88			D952	16.63	17.48	13.92		-2.5	0.1175	0.921784		Significantly different (P < 0.05)?	No		25% Percentile	0.9743	0.6969
D763	Cox2	ko	13.93	13.88			D763	16.26	17.28	13.88		-2.59	0.0275	0.981119		One- or two-tailed P value?	Two-tailed		Median	0.9932	0.8116
D763	Cox2	ko	13.87	13.88			D777	16.88	17.82	14.27		-2.71	-0.0925	1.06622		Sum of ranks in column A,B	22 , 14		75% Percentile	1.034	0.9078
D777	Cox2	ko	14.25	14.27			D863	16.38	17.76	13.85						Mann-Whitney U	4		Maximum	1.042	0.9202
D777	Cox2	ko	14.23	14.27			D968	16.38	17.61	13.81		-2.6175
D777	Cox2	ko	14.32	14.27												Difference between medians			Mean	1	0.8054
D849	Cox2	wt	14.05	14.2												Median of column A	1.009, n=4		Std. Deviation	0.03174	0.1101
D849	Cox2	wt	14.52	14.2								KO				Median of column B	0.9544, n=4		Std. Error of Mean	0.01587	0.05505
D849	Cox2	wt	14.04	14.2			Average Ct value for WT and KO					ΔCT	ΔΔCT	2^-ΔΔCT		Difference: Actual	-0.05471
D863	Cox2	ko	14	13.85			WT	16.6625	17.4825	14.045		-2.38	0.2375	0.848214		Difference: Hodges-Lehmann	-0.07043		Lower 95% CI	0.9499	0.6302
D863	Cox2	ko	13.75	13.85			KO	16.475	17.6175	13.9525		-2.61	0.0075	0.994815					Upper 95% CI	1.051	0.9806
D863	Cox2	ko	13.8	13.85								-2.53	0.0875	0.941152
D881	Cox2	wt	14.03	14.03								-2.57	0.0475	0.967612					Mean ranks	6.5	2.5
D881	Cox2	wt	14.05	14.03
D881	Cox2	wt	14.01	14.03
D952	Cox2	wt	13.82	13.92
D952	Cox2	wt	14.03	13.92
D952	Cox2	wt	13.92	13.92
D968	Cox2	ko	13.82	13.81
D968	Cox2	ko	13.75	13.81
D968	Cox2	ko	13.85	13.81
water	Cox2		-	-
water	Cox2		-	-
water	Cox2		-	-								Calculation 2^-ΔΔCT value Cox4
												Cox4				Statistics Cox4			Descriptive statistics Cox4
D740	Cox4	wt	17.64	17.51								WT				Mann Whitney test				WT	Parl−/−
D740	Cox4	wt	17.49	17.51								ΔCT	ΔΔCT	2^-ΔΔCT		P value	0.0286		Number of values	4	4
D740	Cox4	wt	17.4	17.51								0.81	-0.01	1.00696		Exact or approximate P value?	Exact
D763	Cox4	ko	17.37	17.28								0.76	-0.06	1.04247		P value summary	*		Minimum	0.9218	0.8482
D763	Cox4	ko	17.21	17.28								0.86	0.04	0.972655		Significantly different (P < 0.05)?	Yes		25% Percentile	0.9366	0.8714
D763	Cox4	ko	17.26	17.28								0.85	0.03	0.97942		One- or two-tailed P value?	Two-tailed		Median	1.009	0.9544
D777	Cox4	ko	17.85	17.82												Sum of ranks in column A,B	26 , 10		75% Percentile	1.059	0.988
D777	Cox4	ko	17.78	17.82								0.82				Mann-Whitney U	0		Maximum	1.066	0.9948
D777	Cox4	ko	17.82	17.82
D849	Cox4	wt	17.29	17.46												Difference between medians			Mean	1.002	0.9379
D849	Cox4	wt	17.75	17.46								KO				Median of column A	0.9932, n=4		Std. Deviation	0.06383	0.06371
D849	Cox4	wt	17.34	17.46								ΔCT	ΔΔCT	2^-ΔΔCT		Median of column B	0.8116, n=4		Std. Error of Mean	0.03192	0.03185
D863	Cox4	ko	17.73	17.76								1.02	0.2	0.870551		Difference: Actual	-0.1816
D863	Cox4	ko	17.79	17.76								0.94	0.12	0.920188		Difference: Hodges-Lehmann	-0.196		Lower 95% CI	0.9	0.8366
D863	Cox4	ko	17.77	17.76								1.38	0.56	0.678302					Upper 95% CI	1.103	1.039
D881	Cox4	wt	17.53	17.48								1.23	0.41	0.752623
D881	Cox4	wt	17.5	17.48															Mean ranks	5.5	3.5
D881	Cox4	wt	17.4	17.48
D952	Cox4	wt	17.5	17.48
D952	Cox4	wt	17.52	17.48
D952	Cox4	wt	17.43	17.48
D968	Cox4	ko	17.54	17.61
D968	Cox4	ko	17.77	17.61
D968	Cox4	ko	17.52	17.61
water	Cox4		-	-
water	Cox4		-	-
water	Cox4		-	-
D740	Gapdh	wt	16.41	16.7
D740	Gapdh	wt	16.91	16.7
D740	Gapdh	wt	16.77	16.7
D763	Gapdh	ko	16.21	16.26
D763	Gapdh	ko	16.24	16.26
D763	Gapdh	ko	16.33	16.26
D777	Gapdh	ko	16.8	16.88
D777	Gapdh	ko	17.06	16.88
D777	Gapdh	ko	16.79	16.88
D849	Gapdh	wt	16.65	16.7
D849	Gapdh	wt	16.71	16.7
D849	Gapdh	wt	16.73	16.7
D863	Gapdh	ko	16.27	16.38
D863	Gapdh	ko	16.4	16.38
D863	Gapdh	ko	16.46	16.38
D881	Gapdh	wt	16.59	16.62
D881	Gapdh	wt	16.55	16.62
D881	Gapdh	wt	16.73	16.62
D952	Gapdh	wt	16.64	16.63
D952	Gapdh	wt	16.67	16.63
D952	Gapdh	wt	16.58	16.63
D968	Gapdh	ko	16.43	16.38
D968	Gapdh	ko	16.31	16.38
D968	Gapdh	ko	16.39	16.38
water	Gapdh		-	-
water	Gapdh		-	-
water	Gapdh		-	-
RT-qPCR results Cox6b2and reference gene Gapdh
Sample Name	Gene Name	Condition Name	Cq	Cq Mean			Average Ct values					Calculation 2^-ΔΔCT value Cox6b2
D740	Cox6b2	wt	15.99	15.93				Gapdh	Cox6b2			Cox6b2				Statistics Cox6b2			Descriptive statistics Cox6b2
D740	Cox6b2	wt	15.89	15.93			D740	17.35	15.93			WT				Mann Whitney test				WT	Parl−/−
D740	Cox6b2	wt	15.91	15.93			D849	17.44	16.12			ΔCT	ΔΔCT	2^-ΔΔCT		P value	0.0286		Number of values	4	4
D763	Cox6b2	ko	17.34	17.38			D881	17.47	16.06			-1.42	-0.0925	1.06622		Exact or approximate P value?	Exact
D763	Cox6b2	ko	17.33	17.38			D952	17.48	16.32			-1.32	0.0075	0.994815		P value summary	*		Minimum	0.8904	0.3397
D763	Cox6b2	ko	17.46	17.38			D763	17.35	17.38			-1.41	-0.0825	1.05885		Significantly different (P < 0.05)?	Yes		25% Percentile	0.9165	0.3446
D777	Cox6b2	ko	17.7	17.92			D777	17.69	17.92			-1.16	0.1675	0.890384		One- or two-tailed P value?	Two-tailed		Median	1.027	0.3654
D777	Cox6b2	ko	17.97	17.92			D863	17.43	17.58							Sum of ranks in column A,B	26 , 10		75% Percentile	1.064	0.3856
D777	Cox6b2	ko	18.09	17.92			D968	17.3	17.4			-1.3275				Mann-Whitney U	0		Maximum	1.066	0.3903
D849	Cox6b2	wt	15.98	16.12
D849	Cox6b2	wt	16.16	16.12												Difference between medians			Mean	1.003	0.3652
D849	Cox6b2	wt	16.23	16.12								KO				Median of column A	1.027, n=4		Std. Deviation	0.08137	0.02126
D863	Cox6b2	ko	17.58	17.58			Average Ct value for WT and KO					ΔCT	ΔΔCT	2^-ΔΔCT		Median of column B	0.3654, n=4		Std. Error of Mean	0.04069	0.01063
D863	Cox6b2	ko	17.57	17.58			WT	17.435	16.1075			0.03	1.3575	0.390258		Difference: Actual	-0.6614
D863	Cox6b2	ko	17.6	17.58			KO	17.4425	17.57			0.23	1.5575	0.339739		Difference: Hodges-Lehmann	-0.6618		Lower 95% CI	0.8731	0.3314
D881	Cox6b2	wt	15.94	16.06								0.15	1.4775	0.359111					Upper 95% CI	1.132	0.3991
D881	Cox6b2	wt	16.1	16.06								0.1	1.4275	0.371775
D881	Cox6b2	wt	16.14	16.06															Mean ranks	6.5	2.5
D952	Cox6b2	wt	16.29	16.32
D952	Cox6b2	wt	16.28	16.32
D952	Cox6b2	wt	16.38	16.32
D968	Cox6b2	ko	17.14	17.4
D968	Cox6b2	ko	17.63	17.4
D968	Cox6b2	ko	17.43	17.4
water	Cox6b2		-	-
water	Cox6b2		-	-
water	Cox6b2		-	-
D952	Cox6b2	NRC	-	-
D952	Cox6b2	NRC	-	-
D952	Cox6b2	NRC	-	-
D740	Gapdh	wt	17.9	17.35
D740	Gapdh	wt	17.07	17.35
D740	Gapdh	wt	17.08	17.35
D763	Gapdh	ko	17.24	17.35
D763	Gapdh	ko	17.41	17.35
D763	Gapdh	ko	17.4	17.35
D777	Gapdh	ko	17.62	17.69
D777	Gapdh	ko	17.66	17.69
D777	Gapdh	ko	17.8	17.69
D849	Gapdh	wt	17.38	17.44
D849	Gapdh	wt	17.48	17.44
D849	Gapdh	wt	17.47	17.44
D863	Gapdh	ko	17.33	17.43
D863	Gapdh	ko	17.51	17.43
D863	Gapdh	ko	17.45	17.43
D881	Gapdh	wt	17.39	17.47
D881	Gapdh	wt	17.55	17.47
D881	Gapdh	wt	17.48	17.47
D952	Gapdh	wt	-	-
D952	Gapdh	wt	17.44	17.48
D952	Gapdh	wt	17.51	17.48
D968	Gapdh	ko	17.29	17.3
D968	Gapdh	ko	17.26	17.3
D968	Gapdh	ko	17.36	17.3
water	Gapdh		-	-
water	Gapdh		-	-
water	Gapdh		-	-

## Sheet: Fig. 5a
Complex III activity testis					Statistics complex III activity testis							Descriptive statistics complex III activity testis				Descriptive statistics complex III activity testis
	without inhibitor	with complex III inhibitor			without inhibitor			with complex III inhibitor				without inhibitor				with complex III inhibitor
	mOD/min/1µg protein	mOD/min/1µg protein			Mann Whitney test			Mann Whitney test					WT	Parl−/−			WT	Parl−/−
WT1	6.32143	0.908571			P value	0.0286		P value	0.4857			Number of values	4	4		Number of values	4	4
WT2	9.18143	0.348571			Exact or approximate P value?	Exact		Exact or approximate P value?	Exact
WT3	9.06429	-0.222857			P value summary	*		P value summary	ns			Minimum	6.224	2.887		Minimum	-0.3029	-0.5171
WT4	6.22429	-0.151429			Significantly different (P < 0.05)?	Yes		Significantly different (P < 0.05)?	No			25% Percentile	6.249	2.959		25% Percentile	-0.2829	-0.5157
KO1	3.66143	0.428573			One- or two-tailed P value?	Two-tailed		One- or two-tailed P value?	Two-tailed			Median	7.693	3.417		Median	0.2371	-0.04143
KO2	2.88714	0.754286			Sum of ranks in column A,B	26 , 10		Sum of ranks in column A,B	21 , 15			75% Percentile	9.152	4.476		75% Percentile	0.8557	0.6729
KO3	3.17286	-1.02286			Mann-Whitney U	0		Mann-Whitney U	5			Maximum	9.181	4.747		Maximum	0.9086	0.7543
KO4	4.74714	-0.517144
					Difference between medians			Difference between medians				Mean	7.698	3.617		Mean	0.27	0.03857
					Median of column A	7.693, n=4		Median of column A	0.2371, n=4			Std. Deviation	1.647	0.8184		Std. Deviation	0.6222	0.6521
					Median of column B	3.417, n=4		Median of column B	-0.04143, n=4			Std. Error of Mean	0.8233	0.4092		Std. Error of Mean	0.3111	0.326
					Difference: Actual	-4.276		Difference: Actual	-0.2786
					Difference: Hodges-Lehmann	-3.876		Difference: Hodges-Lehmann	-0.2414			Lower 95% CI	5.078	2.315		Lower 95% CI	-0.72	-0.9991
												Upper 95% CI	10.32	4.919		Upper 95% CI	1.26	1.076
												Mean ranks	6.5	2.5		Mean ranks	5.25	3.75
Complex III activity brain stem					Statistics complex III activity brain stem							Descriptive statistics complex III activity brain stem				Descriptive statistics complex III activity brain stem
	without inhibitor	with complex III inhibitor			without inhibitor			with complex III inhibitor				without inhibitor				with complex III inhibitor
	mOD/min/1µg protein	mOD/min/1µg protein			Mann Whitney test			Mann Whitney test					WT	Parl−/−			WT	Parl−/−
WT1	6.32143	0.908571			P value	0.0286		P value	0.1143			Number of values	4	4		Number of values	4	4
WT2	9.18143	0.348571			Exact or approximate P value?	Exact		Exact or approximate P value?	Exact
WT3	9.06429	-0.222857			P value summary	*		P value summary	ns			Minimum	7.588	3.675		Minimum	-0.11	-0.8343
WT4	6.22429	-0.151429			Significantly different (P < 0.05)?	Yes		Significantly different (P < 0.05)?	No			25% Percentile	8.178	3.713		25% Percentile	-0.1037	-0.6979
KO1	3.66143	0.428573			One- or two-tailed P value?	Two-tailed		One- or two-tailed P value?	Two-tailed			Median	10.04	3.959		Median	0.4234	-0.2257
KO2	2.88714	0.754286			Sum of ranks in column A,B	26 , 10		Sum of ranks in column A,B	24 , 12			75% Percentile	10.37	4.219		75% Percentile	1.03	0.5393
KO3	3.17286	-1.02286			Mann-Whitney U	0		Mann-Whitney U	2			Maximum	10.44	4.261		Maximum	1.063	0.7733
KO4	4.74714	-0.517144
					Difference between medians			Difference between medians				Mean	9.53	3.964		Mean	0.4499	-0.1281
					Median of column A	10.04, n=4		Median of column A	0.4234, n=4			Std. Deviation	1.311	0.2623		Std. Deviation	0.6343	0.6679
					Median of column B	3.959, n=4		Median of column B	-0.2257, n=4			Std. Error of Mean	0.6556	0.1312		Std. Error of Mean	0.3171	0.3339
					Difference: Actual	-6.085		Difference: Actual	-0.6491
					Difference: Hodges-Lehmann	-6.085		Difference: Hodges-Lehmann	-0.5069			Lower 95% CI	7.444	3.546		Lower 95% CI	-0.5593	-1.191
												Upper 95% CI	11.62	4.381		Upper 95% CI	1.459	0.9347
												Mean ranks	6.5	2.5		Mean ranks	6	3
Data testis
	5 µg protein										10 µg protein										with complex III inhibitor
Time (s)	WT1	WT2	WT3	WT4	KO1	KO2	KO3	KO4		Time (s)	WT1	WT2	WT3	WT4	KO1	KO2	KO3	KO4		Time (s)	WT1	WT2	WT3	WT4	KO1	KO2	KO3	KO4
0	0.4968	0.5205	0.608	0.5141	0.4848	0.4582	0.402	0.4843		0	0.5203	0.5025	0.6191	0.6505	0.4965	0.5426	0.5589	0.5122		0	0.4688	0.4507	0.4704	0.4393	0.4861	0.4728	0.46	0.5431
30	0.5403	0.595	0.647	0.5299	0.5136	0.4849	0.4183	0.4936		30	0.5753	0.5793	0.6773	0.7178	0.5217	0.5587	0.5769	0.5627		30	0.4692	0.4646	0.4703	0.4434	0.5163	0.489	0.4576	0.5378
60	0.5655	0.639	0.6848	0.546	0.5277	0.5057	0.4387	0.5019		60	0.6174	0.6197	0.7286	0.7661	0.5369	0.5767	0.5926	0.5961		60	0.4697	0.4664	0.4713	0.4438	0.5204	0.4929	0.4543	0.5378
90	0.5821	0.6575	0.7141	0.56	0.5401	0.5162	0.4503	0.5123		90	0.653	0.6622	0.7702	0.8083	0.552	0.5902	0.6094	0.6289		90	0.4734	0.4626	0.4705	0.4423	0.5137	0.4915	0.4519	0.534
120	0.5958	0.6698	0.7391	0.5745	0.5436	0.5156	0.46	0.5211		120	0.6748	0.6994	0.8009	0.8392	0.5592	0.5994	0.628	0.6627		120	0.4746	0.4598	0.4684	0.4407	0.507	0.4935	0.449	0.5337
150	0.6063	0.6814	0.7635	0.5894	0.5513	0.5189	0.4629	0.5301		150	0.6872	0.716	0.8295	0.8624	0.5664	0.6115	0.6452	0.6868		150	0.4794	0.4612	0.4686	0.4405	0.5034	0.4967	0.4459	0.529
180	0.6152	0.697	0.7827	0.5999	0.5627	0.5181	0.4642	0.5398		180	0.693	0.7409	0.8586	0.884	0.5722	0.622	0.6525	0.7091		180	0.4851	0.4608	0.4684	0.44	0.4972	0.4973	0.4442	0.5278
210	0.6256	0.7055	0.7932	0.6046	0.5696	0.5165	0.463	0.5457		210	0.7052	0.7752	0.8832	0.9052	0.5832	0.6281	0.659	0.7217		210	0.4847	0.4629	0.4665	0.434	0.4936	0.4992	0.4421	0.525
240	0.6373	0.7153	0.7953	0.6107	0.5751	0.5178	0.4623	0.5455		240	0.7138	0.81	0.9028	0.9154	0.592	0.6394	0.6639	0.7328		240	0.4885	0.4631	0.464	0.4281	0.4904	0.4996	0.4404	0.5252
270	0.6476	0.7139	0.8014	0.6168	0.5756	0.5213	0.4609	0.5408		270	0.7288	0.8221	0.9148	0.9235	0.6046	0.6413	0.6716	0.7421		270	0.4863	0.4623	0.4603	0.4236	0.4831	0.502	0.439	0.5221
300	0.6559	0.7053	0.8148	0.6283	0.5712	0.5172	0.4606	0.5405		300	0.7365	0.8318	0.9237	0.9289	0.6142	0.6395	0.6847	0.7582		300	0.4829	0.4577	0.4564	0.4188	0.4731	0.5095	0.4378	0.5146
330	0.6572	0.6985	0.8283	0.6398	0.5651	0.5186	0.4597	0.5461		330	0.7435	0.8386	0.9295	0.9311	0.61	0.6399	0.6969	0.7705		330	0.4826	0.4526	0.4535	0.4178	0.4721	0.5119	0.4369	0.5147
360	0.6501	0.6934	0.8376	0.6482	0.5629	0.52	0.4594	0.55		360	0.7445	0.8432	0.9336	0.9318	0.61	0.641	0.7036	0.7809		360	0.4781	0.4505	0.4506	0.4161	0.4725	0.5082	0.4367	0.5155
390	0.6501	0.6936	0.8446	0.6572	0.5635	0.5214	0.4586	0.5532		390	0.743	0.8481	0.9356	0.9319	0.6174	0.6415	0.7108	0.7883		390	0.4748	0.4473	0.4466	0.4147	0.4749	0.5033	0.4355	0.5117
410	0.6516	0.6849	0.8498	0.6668	0.5714	0.5214	0.459	0.5602		410	0.7383	0.8538	0.9418	0.9292	0.6211	0.6412	0.7188	0.8015		410	0.4682	0.4456	0.4449	0.4143	0.4733	0.5035	0.4352	0.5128
440	0.6506	0.6845	0.856	0.6765	0.5651	0.5216	0.4579	0.5656		440	0.7319	0.8555	0.945	0.9304	0.6195	0.6421	0.7288	0.8095		440	0.466	0.4432	0.4442	0.4143	0.468	0.5105	0.4346	0.5122
470	0.6534	0.6762	0.8588	0.6849	0.5585	0.5234	0.4584	0.5705		470	0.7244	0.8539	0.9435	0.931	0.6124	0.6435	0.7357	0.8146		470	0.4657	0.4429	0.4417	0.413	0.4669	0.5143	0.4332	0.511
500	0.6582	0.6753	0.864	0.6945	0.5548	0.5224	0.4579	0.5776		500	0.7197	0.8516	0.9477	0.93	0.6131	0.6456	0.7442	0.8275		500	0.4647	0.4409	0.4412	0.4132	0.4662	0.5175	0.4331	0.5124
530	0.6682	0.6759	0.8648	0.7013	0.5572	0.5253	0.4578	0.5827		530	0.7173	0.851	0.9459	0.9272	0.6128	0.6503	0.75	0.8344		530	0.4656	0.4398	0.4416	0.4126	0.4685	0.518	0.4329	0.5122
560	0.6781	0.6746	0.8661	0.7087	0.5553	0.5225	0.457	0.5881		560	0.7133	0.8501	0.9454	0.9245	0.6122	0.6536	0.7551	0.8372		560	0.4643	0.4374	0.4413	0.4115	0.4638	0.511	0.4316	0.5113
	OD change per second (slope): (x(time point b) -x(time point a))/(time point b - time point a)
	5 µg protein										10 µg protein										with complex III inhibitor
	OD change per s	OD change per min	mOD	per µg protein							OD change per s	OD change per min	mOD	per µg protein							OD change per s	OD change per min	mOD	per µg protein
WT1	0.000613333	0.0368	36.8	7.36						WT1	0.000880476	0.0528286	52.8286	5.28286						WT1	7.57142e-05	0.00454285	4.54285	0.908571
WT2	0.000880952	0.0528571	52.8571	10.5714						WT2	0.00129857	0.0779143	77.9143	7.79143						WT2	5.80952e-05	0.00348571	3.48571	0.348571
WT3	0.000881905	0.0529143	52.9143	10.5829						WT3	0.00125762	0.0754571	75.4571	7.54571						WT3	-1.85714e-05	-0.00111428	-1.11428	-0.222857
WT4	0.000430952	0.0258571	25.8571	5.17143						WT4	0.00121286	0.0727714	72.7714	7.27714						WT4	-2.52382e-05	-0.00151429	-1.51429	-0.151429
KO1	0.000403809	0.0242286	24.2286	4.84571						KO1	0.000412857	0.0247714	24.7714	2.47714						KO1	3.57144e-05	0.00214286	2.14286	0.428573
KO2	0.000277619	0.0166571	16.6571	3.33143						KO2	0.000407143	0.0244286	24.4286	2.44286						KO2	0.000125714	0.00754286	7.54286	0.754286
KO3	0.000290476	0.0174286	17.4286	3.48571						KO3	0.000476667	0.0286	28.6	2.86						KO3	-8.52382e-05	-0.00511429	-5.11429	-1.02286
KO4	0.000292381	0.0175429	17.5429	3.50857						KO4	0.000997619	0.0598571	59.8571	5.98571						KO4	-8.61906e-05	-0.00517144	-5.17144	-0.517144
	average
WT1	6.32143
WT2	9.18143
WT3	9.06429
WT4	6.22429
KO1	3.66143
KO2	2.88714
KO3	3.17286
KO4	4.74714
Data brain stem
	5 µg protein									10 µg protein										with complex III inhibitor
Time (s)	WT1	WT2	WT3	WT4	KO1	KO2	KO3	KO4		Time (s)	WT1	WT2	WT3	WT4	KO1	KO2	KO3	KO4		Time (s)	WT1	WT2	WT3	WT4	KO1	KO2	KO3	KO4
0	0.6234	0.5993	0.6742	0.6272	0.4918	0.6213	0.6775	0.4895		0	0.6549	0.6049	0.739	0.597	0.7279	0.6886	0.7794	0.7397		0	0.59827	0.6823	0.7934	0.7163	0.6211	0.6564	0.75	0.5565
30	0.6175	0.6421	0.7425	0.6604	0.5125	0.6883	0.7278	0.5088		30	0.6953	0.6199	0.8338	0.636	0.7872	0.7489	0.7903	0.7884		30	0.5924	0.6843	0.7906	0.7051	0.6255	0.67122	0.7439	0.5621
60	0.631	0.6879	0.7658	0.725	0.5275	0.7136	0.7861	0.512		60	0.7464	0.6224	0.8996	0.666	0.8164	0.753	0.8066	0.7941		60	0.603	0.6849	0.7959	0.7139	0.6352	0.67446	0.7451	0.5673
90	0.6669	0.7093	0.7501	0.7347	0.543	0.7155	0.7752	0.5184		90	0.7692	0.652	0.9261	0.6866	0.8179	0.7607	0.8239	0.7947		90	0.6054	0.688	0.8115	0.7219	0.6269	0.6772	0.7391	0.56232
120	0.6976	0.7681	0.7887	0.7769	0.5532	0.7279	0.7714	0.5305		120	0.7828	0.7245	0.9509	0.7154	0.8295	0.7793	0.8529	0.8079		120	0.609	0.680001	0.8151	0.7213	0.5902	0.6678	0.73938	0.55258
150	0.731	0.7825	0.8088	0.7655	0.5599	0.7005	0.7699	0.5314		150	0.7818	0.77	0.9768	0.7061	0.8267	0.7773	0.7525	0.8313		150	0.5984	0.68	0.813	0.7356	0.5899	0.6549	0.7368	0.55195
180	0.7551	0.8052	0.7559	0.744	0.5687	0.6829	0.7502	0.5448		180	0.7819	0.79	0.9341	0.6949	0.8372	0.7443	0.7171	0.7977		180	0.597	0.679	0.82	0.7475	0.5869	0.6569	0.7354	0.55131
210	0.7692	0.8191	0.7535	0.74	0.5702	0.6748	0.7373	0.5579		210	0.7826	0.7248	0.9254	0.6627	0.8528	0.7382	0.7217	0.6538		210	0.56014	0.6616	0.812	0.7489	0.5943	0.6507	0.7339	0.5464
240	0.7328	0.8193	0.776	0.7175	0.5644	0.6779	0.7241	0.5797		240	0.7823	0.7228	0.8835	0.6454	0.8622	0.7384	0.7145	0.6465		240	0.56015	0.6585	0.8278	0.7239	0.5912	0.6477	0.722	0.5528
270	0.7436	0.8035	0.7652	0.7208	0.572	0.6727	0.7328	0.5832		270	0.7841	0.7005	0.8306	0.6317	0.8508	0.7452	0.7404	0.6347		270	0.5704	0.6518	0.7993	0.7048	0.5861	0.6487	0.721	0.54014
300	0.7338	0.8143	0.7604	0.7114	0.5596	0.6737	0.7343	0.5885		300	0.7847	0.6979	0.7802	0.6214	0.8469	0.7365	0.7406	0.6353		300	0.5515	0.6469	0.7923	0.682	0.5831	0.6396	0.7174	0.54027
330	0.7263	0.8174	0.7679	0.7032	0.565	0.6931	0.7202	0.5451		330	0.7815	0.6919	0.8171	0.6192	0.8287	0.7484	0.7409	0.6309		330	0.5565	0.6425	0.7901	0.6722	0.5756	0.64	0.7121	0.4995
360	0.7346	0.8206	0.766	0.7149	0.5756	0.706	0.7214	0.539		360	0.7816	0.6934	0.7924	0.6259	0.8174	0.7517	0.728	0.6471		360	0.5461	0.6368	0.7852	0.6619	0.5743	0.63778	0.7044	0.4817
390	0.731	0.8176	0.7813	0.6918	0.5867	0.7008	0.7243	0.5148		390	0.7806	0.6951	0.7742	0.6285	0.8038	0.7492	0.7351	0.6538		390	0.5501	0.6269	0.7857	0.6509	0.562	0.627	0.699	0.4776
420	0.7116	0.8412	0.7868	0.7006	0.5778	0.7186	0.7231	0.5179		420	0.7714	0.6976	0.8557	0.6166	0.8076	0.7486	0.7213	0.6391		420	0.5447	0.6255	0.7786	0.6474	0.5521	0.6665	0.6958	0.4826
450	0.7467	0.8368	0.7643	0.7295	0.5807	0.7021	0.7268	0.5061		450	0.7738	0.6657	0.8022	0.6169	0.7867	0.7437	0.7283	0.6396		450	0.5479	0.6235	0.7717	0.6223	0.5452	0.6796	0.697	0.4981
480	0.7447	0.8594	0.7777	0.7358	0.5893	0.7184	0.7487	0.5058		480	0.7559	0.6524	0.7715	0.6203	0.7829	0.7515	0.7336	0.6447		480	0.5452	0.6201	0.7496	0.62	0.542	0.6803	0.6864	0.4839
510	0.727	0.8545	0.7769	0.719	0.5946	0.7091	0.7298	0.5052		510	0.7418	0.6819	0.7979	0.6128	0.7834	0.7533	0.7298	0.6369		510	0.5299	0.6051	0.7305	0.6111	0.5401	0.6957	0.6507	0.4426
540	0.7478	0.8354	0.7818	0.7127	0.5902	0.7143	0.7339	0.4991		540	0.7408	0.6925	0.7421	0.608	0.7689	0.7506	0.7358	0.6381		540	0.5275	0.5851	0.7183	0.6064	0.5326	0.6788	0.6884	0.4973
570	0.7503	0.8325	0.8186	0.7214	0.5961	0.747	0.7343	0.4949		570	0.7614	0.6748	0.7323	0.6028	0.7657	0.7572	0.7339	0.6384		570	0.5262	0.5503	0.6556	0.6032	0.53	0.6725	0.6844	0.4559
	OD change per second (slope): (x(time point b) -x(time point a))/(time point b - time point a)
	5 µg protein										10 µg protein										10 µg protein
	OD change per s	OD change per min	mOD	per µg protein							OD change per s	OD change per min	mOD	per µg protein							OD change per s	OD change per min	mOD	per µg protein
WT1	0.000731667	0.0439	43.9	8.78						WT1	0.00106583	0.06395	63.95	6.395						WT1	-7.05555e-06	-0.000423333	-0.423333	-0.0846666
WT2	0.00114389	0.0686333	68.6333	13.7267						WT2	0.00102833	0.0617	61.7	6.17						WT2	-1.83339e-05	-0.00110003	-1.10003	-0.110003
WT3	0.000897333	0.05384	53.84	10.768						WT3	0.00158533	0.09512	95.12	9.512						WT3	8.85728e-05	0.00531437	5.31437	1.06287
WT4	0.0012475	0.07485	74.85	14.97						WT4	0.000986666	0.0592	59.2	5.92						WT4	0.000155238	0.00931428	9.31428	0.931428
KO1	0.000378333	0.0227	22.7	4.54						KO1	0.000607222	0.0364333	36.4333	3.64333						KO1	6.44443e-05	0.00386666	3.86666	0.773332
KO2	0.000342222	0.0205333	20.5333	4.10667						KO2	0.000591333	0.03548	35.48	3.548						KO2	-2.71431e-05	-0.00162859	-1.62859	-0.162859
KO3	0.000403889	0.0242333	24.2333	4.84666						KO3	0.0006125	0.03675	36.75	3.675						KO3	-6.95236e-05	-0.00417142	-4.17142	-0.834283
KO4	0.000307222	0.0184333	18.4333	3.68667						KO4	0.000610667	0.03664	36.64	3.664						KO4	-4.80952e-05	-0.00288571	-2.88571	-0.288571
	average
WT1	7.5875
WT2	9.94833
WT3	10.14
WT4	10.445
KO1	4.09167
KO2	3.82733
KO3	4.26083
KO4	3.67533

## Sheet: Fig. 5b
Complex IV activity testis			Statistics complex IV activity testis			Descriptive statistics complex III activity testis
	mOD/min		Mann Whitney test				WT	Parl−/−
WT1	-1.16912		P value	0.0286		Number of values	4	4
WT2	-0.62451		Exact or approximate P value?	Exact
WT3	-0.67451		P value summary	*		Minimum	-1.245	-0.451
WT4	-1.2451		Significantly different (P < 0.05)?	Yes		25% Percentile	-1.226	-0.4449
KO1	-0.425		One- or two-tailed P value?	Two-tailed		Median	-0.9218	-0.4257
KO2	-0.45098		Sum of ranks in column A,B	10 , 26		75% Percentile	-0.637	-0.3474
KO3	-0.321569		Mann-Whitney U	0		Maximum	-0.6245	-0.3216
KO4	-0.426471
			Difference between medians			Mean	-0.9283	-0.406
			Median of column A	-0.9218, n=4		Std. Deviation	0.3241	0.05754
			Median of column B	-0.4257, n=4		Std. Error of Mean	0.162	0.02877
			Difference: Actual	0.4961
			Difference: Hodges-Lehmann	0.5355		Lower 95% CI	-1.444	-0.4976
						Upper 95% CI	-0.4127	-0.3144
						Mean ranks	2.5	6.5
Complex IV activity brain stem			Statistics complex IV activity brain stem			Descriptive statistics complex III activity brain stem
	mOD/min		Mann Whitney test				WT	Parl−/−
WT1	-0.632353		P value	0.8857		Number of values	4	4
WT2	-1.03824		Exact or approximate P value?	Exact
WT3	-0.417647		P value summary	ns		Minimum	-1.038	-0.5824
WT4	-0.506862		Significantly different (P < 0.05)?	No		25% Percentile	-0.9368	-0.5718
KO1	-0.444118		One- or two-tailed P value?	Two-tailed		Median	-0.5696	-0.5284
KO2	-0.516667		Sum of ranks in column A,B	17 , 19		75% Percentile	-0.44	-0.4623
KO3	-0.540196		Mann-Whitney U	7		Maximum	-0.4176	-0.4441
KO4	-0.582353
			Difference between medians			Mean	-0.6488	-0.5208
			Median of column A	-0.5696, n=4		Std. Deviation	0.2742	0.05791
			Median of column B	-0.5284, n=4		Std. Error of Mean	0.1371	0.02896
			Difference: Actual	0.04118
			Difference: Hodges-Lehmann	0.05637		Lower 95% CI	-1.085	-0.613
						Upper 95% CI	-0.2125	-0.4287
						Mean ranks	4.25	4.75
Data testis
Time (min)	WT1	WT1	WT2	WT2	WT2	WT3	WT3	WT3	WT4	WT4	WT4	KO1	KO1	KO2	KO2	KO2	KO3	KO3	KO3	KO4	KO4	Control	Control
0	0.3506	0.3381	0.3643	0.359	0.3633	0.3642	0.36	0.3613	0.3579	0.3558	0.3594	0.3544	0.3588	0.3574	0.3566	0.3669	0.3556	0.3559	0.35	0.3777	0.3556	0.3915	0.3478
2	0.3505	0.3366	0.3633	0.3581	0.3625	0.3637	0.3593	0.3609	0.357	0.3548	0.3585	0.353	0.3585	0.3566	0.3563	0.3659	0.3548	0.3559	0.3498	0.3763	0.3553	0.3903	0.3503
4	0.3502	0.3365	0.3621	0.3569	0.3625	0.3637	0.3578	0.3602	0.3555	0.3542	0.3571	0.3525	0.3578	0.356	0.3564	0.3656	0.3545	0.3557	0.3495	0.3767	0.3552	0.3904	0.3515
6	0.3484	0.3335	0.3605	0.3566	0.3605	0.362	0.3576	0.359	0.3548	0.353	0.3551	0.3519	0.3573	0.3557	0.3555	0.3649	0.3544	0.3552	0.3493	0.3773	0.3543	0.3901	0.3509
8	0.3463	0.3313	0.3592	0.3554	0.359	0.3605	0.3566	0.3576	0.3539	0.3517	0.3523	0.3512	0.3565	0.3546	0.3549	0.364	0.3545	0.3545	0.3482	0.3616	0.3536	0.3904	0.3476
10	0.3446	0.3289	0.3579	0.3545	0.3578	0.3594	0.356	0.3562	0.3524	0.3499	0.3491	0.3505	0.3558	0.354	0.3545	0.3632	0.3539	0.354	0.3476	0.3612	0.3528	0.3906	0.3477
12	0.3418	0.3265	0.3566	0.3532	0.3565	0.3583	0.3545	0.3548	0.3501	0.3479	0.3457	0.3498	0.355	0.3531	0.3537	0.362	0.3534	0.3538	0.3471	0.3607	0.3522	0.3902	0.3481
14	0.3391	0.3246	0.355	0.3517	0.3551	0.3567	0.3534	0.3531	0.3467	0.3455	0.3424	0.3497	0.3539	0.3515	0.3533	0.3611	0.3523	0.3533	0.3461	0.3597	0.3511	0.3905	0.3481
16	0.3367	0.3213	0.3542	0.3502	0.3535	0.3551	0.3528	0.3513	0.3437	0.3432	0.3392	0.348	0.353	0.3502	0.3525	0.36	0.3515	0.3526	0.346	0.3592	0.3504	0.3907	0.3481
18	0.334	0.3188	0.3528	0.3485	0.3527	0.3538	0.3517	0.3502	0.3408	0.3413	0.3355	0.3471	0.3516	0.3494	0.3518	0.359	0.3509	0.3522	0.3466	0.3588	0.3495	0.3915	0.348
20	0.332	0.317	0.3511	0.3474	0.3502	0.3528	0.3502	0.3482	0.3382	0.3392	0.3319	0.3462	0.3512	0.3484	0.3511	0.3579	0.3506	0.3515	0.3458	0.3582	0.3491	0.3906	0.3478
22	0.3299	0.3135	0.3486	0.3456	0.3488	0.3512	0.3481	0.3453	0.3353	0.3358	0.3268	0.3457	0.3491	0.3476	0.3494	0.3566	0.3494	0.3504	0.3446	0.3568	0.3478	0.3904	0.3475
24	0.3275	0.3106	0.3472	0.3447	0.347	0.3497	0.3473	0.3444	0.3319	0.3329	0.3245	0.3442	0.3485	0.3465	0.3486	0.3557	0.3488	0.35	0.3438	0.3559	0.3466	0.3912	0.3468
26	0.3248	0.3084	0.3451	0.3427	0.3447	0.3483	0.3467	0.3416	0.3285	0.3306	0.3206	0.343	0.3476	0.3452	0.3472	0.3545	0.3485	0.3494	0.3429	0.3552	0.3463	0.3904	0.3463
28	0.3221	0.3058	0.3436	0.3421	0.3426	0.3475	0.3455	0.3399	0.3254	0.3282	0.3173	0.3416	0.3472	0.3452	0.3462	0.3531	0.3476	0.3484	0.3416	0.3543	0.3448	0.3898	0.3483
30	0.32	0.3036	0.3418	0.3411	0.3415	0.3459	0.3443	0.3384	0.3223	0.3264	0.3144	0.3406	0.3466	0.3433	0.3456	0.3521	0.3472	0.3478	0.3413	0.3532	0.3436	0.3903	0.3483
32	0.3178	0.3013	0.3407	0.3405	0.3398	0.3452	0.3443	0.3369	0.3198	0.325	0.3113	0.3398	0.3464	0.3427	0.346	0.3511	0.3467	0.3472	0.3403	0.3528	0.3432	0.3908	0.346
34	0.316	0.2999	0.3392	0.3392	0.3386	0.3445	0.3431	0.3354	0.3174	0.3236	0.3095	0.3388	0.3461	0.3419	0.3447	0.3495	0.3459	0.3467	0.3394	0.3519	0.3423	0.3909	0.3448
36	0.3133	0.2967	0.3377	0.3385	0.338	0.3425	0.3421	0.3343	0.3148	0.3224	0.3067	0.338	0.3454	0.3411	0.3444	0.3489	0.346	0.3461	0.3388	0.3512	0.3422	0.3911	0.3443
38	0.3111	0.2946	0.3365	0.3373	0.3372	0.342	0.3412	0.3333	0.3127	0.321	0.3048	0.3373	0.3447	0.3408	0.3434	0.3481	0.3446	0.3455	0.338	0.3497	0.341	0.3909	0.344
40	0.3097	0.2924	0.3349	0.3363	0.3361	0.3409	0.3397	0.332	0.3109	0.3208	0.3027	0.3365	0.3438	0.3401	0.3429	0.3472	0.3439	0.3447	0.3371	0.3487	0.3392	0.3906	0.3433
42	0.3069	0.2904	0.3335	0.3356	0.3351	0.3401	0.339	0.3308	0.3092	0.3194	0.3003	0.3357	0.3441	0.3394	0.3428	0.3466	0.3435	0.3445	0.3364	0.3484	0.3381	0.3909	0.3441
44	0.3054	0.2886	0.3323	0.3349	0.3342	0.3389	0.3379	0.3311	0.3074	0.3184	0.2986	0.335	0.3424	0.3385	0.3413	0.3459	0.3429	0.3439	0.3359	0.3478	0.3372	0.3919	0.3444
46	0.3039	0.2865	0.3317	0.3337	0.3337	0.3384	0.337	0.3296	0.3061	0.317	0.2973	0.3345	0.342	0.3378	0.3408	0.3454	0.3427	0.3439	0.3352	0.3468	0.3365	0.3912	0.3445
48	0.3018	0.285	0.3312	0.3329	0.3327	0.3376	0.3359	0.3288	0.3044	0.3159	0.2956	0.3339	0.3409	0.3372	0.34	0.3445	0.3419	0.343	0.3344	0.3457	0.3356	0.3915	0.3433
50	0.3001	0.2831	0.33	0.332	0.3315	0.3366	0.3348	0.3277	0.3032	0.3144	0.294	0.333	0.3402	0.3367	0.339	0.344	0.3412	0.3422	0.3335	0.345	0.335	0.3908	0.343
52	0.2986	0.2814	0.3295	0.3315	0.3309	0.3358	0.3341	0.3269	0.3022	0.3132	0.2929	0.3325	0.3402	0.3363	0.339	0.3435	0.341	0.342	0.333	0.3443	0.3343	0.3909	0.343
54	0.297	0.2802	0.3279	0.3306	0.3306	0.3348	0.3331	0.3259	0.3004	0.3115	0.2913	0.3318	0.3387	0.3354	0.3374	0.3426	0.3402	0.3413	0.3322	0.3435	0.3332	0.3907	0.3426
56	0.2955	0.2788	0.327	0.3293	0.3291	0.3342	0.332	0.3253	0.2992	0.3097	0.2901	0.3312	0.3382	0.3348	0.3372	0.3421	0.3396	0.3408	0.3317	0.3423	0.3326	0.3907	0.3424
58	0.294	0.2775	0.3265	0.3287	0.3284	0.3335	0.3312	0.3242	0.2982	0.3085	0.2888	0.3306	0.3381	0.3345	0.3363	0.3415	0.339	0.3403	0.3308	0.3418	0.3318	0.3906	0.342
60	0.2928	0.2754	0.3255	0.328	0.3276	0.3329	0.3306	0.3236	0.2973	0.3075	0.2879	0.3302	0.337	0.334	0.3367	0.3409	0.3388	0.3399	0.3305	0.3414	0.3312	0.3904	0.3415
62	0.2912	0.2746	0.3247	0.3274	0.3269	0.3323	0.3296	0.3228	0.2958	0.306	0.2863	0.3298	0.336	0.3336	0.3349	0.3402	0.3383	0.3389	0.3296	0.34	0.3298	0.3903	0.3396
64	0.2896	0.2721	0.3237	0.327	0.326	0.3313	0.3289	0.3217	0.2948	0.3051	0.2852	0.3287	0.3351	0.3324	0.3341	0.3393	0.3371	0.3381	0.3281	0.3389	0.3291	0.39	0.3397
66	0.2886	0.2713	0.3227	0.3261	0.3254	0.3307	0.3282	0.3212	0.2938	0.3039	0.2844	0.328	0.3347	0.332	0.3336	0.339	0.3364	0.3377	0.3276	0.3384	0.3286	0.3899	0.3394
68	0.2874	0.2701	0.3219	0.3253	0.3249	0.3299	0.3274	0.321	0.293	0.3027	0.2837	0.3277	0.3343	0.3314	0.3332	0.3386	0.336	0.3371	0.3271	0.3375	0.3278	0.3905	0.3393
70	0.2869	0.2697	0.3213	0.3249	0.3242	0.3294	0.3271	0.32	0.2921	0.3018	0.2822	0.3274	0.3339	0.3312	0.3328	0.3381	0.3357	0.3368	0.3273	0.3372	0.327	0.3905	0.339
72	0.2853	0.2675	0.3205	0.3242	0.3236	0.3288	0.3264	0.3193	0.2913	0.301	0.2815	0.3269	0.3332	0.3307	0.3322	0.3375	0.335	0.3362	0.326	0.3362	0.3265	0.3898	0.339
74	0.2842	0.2662	0.3199	0.3236	0.3231	0.3284	0.3257	0.3188	0.2908	0.3	0.2808	0.3265	0.3335	0.3304	0.3317	0.3371	0.3347	0.3357	0.3253	0.3357	0.3259	0.3901	0.339
76	0.2832	0.2661	0.3192	0.3231	0.3224	0.3277	0.3253	0.318	0.2898	0.2993	0.2796	0.3261	0.3324	0.3298	0.3313	0.3366	0.3342	0.3352	0.3249	0.3347	0.3251	0.3899	0.3384
78	0.2823	0.2647	0.3187	0.3226	0.3219	0.3272	0.3246	0.3175	0.289	0.2985	0.2791	0.3255	0.3323	0.3294	0.3311	0.336	0.3336	0.3348	0.3241	0.334	0.3246	0.3901	0.3379
80	0.2813	0.2638	0.3183	0.322	0.3213	0.327	0.324	0.317	0.2888	0.2976	0.2785	0.3255	0.3316	0.3295	0.3305	0.3357	0.3336	0.3346	0.3241	0.3334	0.3242	0.39	0.3379
82	0.2802	0.2626	0.3175	0.3216	0.3207	0.3264	0.3232	0.3163	0.2877	0.2966	0.2773	0.325	0.3315	0.3291	0.3299	0.3351	0.333	0.3337	0.3232	0.3323	0.3231	0.3896	0.3372
84	0.2792	0.2614	0.3168	0.321	0.32	0.3256	0.3229	0.3154	0.2869	0.2961	0.2766	0.324	0.3303	0.3282	0.3294	0.3343	0.3321	0.3332	0.3223	0.3313	0.3226	0.3896	0.3366
86	0.2784	0.2601	0.316	0.3203	0.3195	0.325	0.3222	0.3151	0.2858	0.2954	0.2761	0.3233	0.3298	0.3276	0.3291	0.334	0.3314	0.3327	0.3219	0.3308	0.3219	0.3894	0.3367
88	0.2776	0.2597	0.3155	0.3195	0.3193	0.3245	0.3216	0.3146	0.2855	0.2944	0.2754	0.3234	0.3296	0.3273	0.3284	0.3335	0.331	0.3323	0.3212	0.3303	0.3213	0.3895	0.3358
90	0.2769	0.259	0.3149	0.3193	0.3186	0.3239	0.3214	0.314	0.2849	0.2939	0.2749	0.323	0.3292	0.3271	0.3281	0.3332	0.3308	0.3321	0.3209	0.3295	0.3209	0.3894	0.3358
92	0.2761	0.2582	0.3142	0.3186	0.3184	0.3235	0.3207	0.3138	0.2843	0.2932	0.2743	0.3227	0.3288	0.3264	0.3281	0.3328	0.3303	0.3315	0.3204	0.3288	0.3204	0.3893	0.335
94	0.2754	0.2571	0.314	0.3183	0.3178	0.3232	0.3204	0.3132	0.284	0.2928	0.2738	0.3226	0.3284	0.3266	0.3278	0.3325	0.3301	0.3311	0.3199	0.3287	0.3197	0.3891	0.3338
96	0.2748	0.2561	0.3136	0.3178	0.3172	0.3229	0.3199	0.3126	0.2835	0.2921	0.2733	0.3221	0.3281	0.3262	0.3271	0.3322	0.3294	0.3306	0.3195	0.3278	0.3188	0.3889	0.3338
98	0.274	0.2559	0.3128	0.3174	0.3169	0.3226	0.3198	0.3122	0.283	0.2917	0.2727	0.322	0.3276	0.3261	0.3268	0.3318	0.3292	0.3303	0.3189	0.3272	0.3183	0.3893	0.333
100	0.2733	0.255	0.3124	0.3165	0.3163	0.3222	0.3188	0.3118	0.2822	0.2906	0.2723	0.3218	0.3273	0.3256	0.3262	0.3314	0.3287	0.3299	0.3185	0.3262	0.3169	0.3889	0.3327
102	0.2727	0.2539	0.3121	0.3165	0.3161	0.3216	0.3185	0.3113	0.2816	0.2902	0.2715	0.3212	0.3269	0.3251	0.3259	0.3309	0.3282	0.3293	0.3178	0.3261	0.317	0.3887	0.3327
104	0.2721	0.2546	0.3114	0.3163	0.3156	0.3214	0.3183	0.3108	0.2813	0.2901	0.2713	0.3212	0.3274	0.3248	0.326	0.3306	0.3279	0.3292	0.3173	0.3254	0.3164	0.3892	0.3331
106	0.2715	0.2525	0.3111	0.3159	0.3151	0.3207	0.3176	0.3102	0.2808	0.2898	0.2706	0.3205	0.3263	0.3245	0.3253	0.3302	0.3274	0.3288	0.3172	0.3247	0.3158	0.3886	0.3323
108	0.2708	0.2521	0.3109	0.3155	0.3148	0.3206	0.3174	0.3108	0.2807	0.289	0.2702	0.3201	0.3259	0.3243	0.3253	0.3298	0.327	0.3284	0.3164	0.3243	0.3154	0.3887	0.332
110	0.2711	0.2516	0.3101	0.315	0.3142	0.32	0.317	0.3097	0.2798	0.2888	0.2698	0.3195	0.3255	0.3237	0.3248	0.3294	0.3266	0.3278	0.3158	0.3235	0.3149	0.3881	0.3318
112	0.2696	0.2508	0.3098	0.3143	0.3139	0.3198	0.3165	0.3092	0.2798	0.2884	0.2694	0.3192	0.3252	0.3237	0.3245	0.3291	0.3263	0.3276	0.3155	0.3229	0.3144	0.3892	0.3314
114	0.2691	0.2505	0.3093	0.3139	0.3136	0.3192	0.3163	0.3088	0.2793	0.2877	0.2689	0.3189	0.3248	0.3233	0.3242	0.3287	0.3258	0.3271	0.3151	0.3226	0.314	0.388	0.3312
116	0.2693	0.2497	0.3092	0.3137	0.3132	0.319	0.3167	0.3082	0.2789	0.2875	0.2684	0.3183	0.3244	0.3231	0.3237	0.3284	0.3255	0.3266	0.3146	0.3218	0.3133	0.3886	0.3309
118	0.2678	0.2493	0.3084	0.3134	0.3129	0.3186	0.3155	0.308	0.2784	0.2869	0.2681	0.3182	0.3242	0.3228	0.3234	0.328	0.3251	0.3263	0.3139	0.3216	0.3127	0.3878	0.3314
	OD change per min (slope): (x(time point b) -x(time point a))/(time point b - time point a)
	OD change per min
	1	2	3	average	mOD
WT1	-0.00115294	-0.00118529		-0.00116912	-1.16912
WT2	-0.000602941	-0.000576471	-0.000694118	-0.00062451	-0.62451
WT3	-0.000752941	-0.000576471	-0.000694118	-0.00067451	-0.67451
WT4	-0.00132353	-0.000926471	-0.00148529	-0.0012451	-1.2451
KO1	-0.000455882	-0.000394117		-0.000425	-0.425
KO2	-0.000455883	-0.000388235	-0.000508824	-0.00045098	-0.45098
KO3	-0.000323529	-0.000297059	-0.000344118	-0.000321569	-0.321569
KO4	-0.000394118	-0.000458824		-0.000426471	-0.426471
Control	3.82355e-05	-9.70592e-05		-2.94118e-05	-0.0294118
Data brain stem
Time (min)	WT1	WT1	WT2	WT2	WT3	WT3	WT3	WT4	WT4	WT4	KO1	KO1	KO1	KO2	KO2	KO2	KO3	KO3	KO3	KO4	KO4	Control	Control	Control
0	0.3056	0.3065	0.3048	0.2996	0.3048	0.301	0.3051	0.3109	0.3051	0.2983	0.311	0.3003	0.3006	0.3065	0.3009	0.3018	0.3061	0.3034	0.3025	0.3024	0.3006	0.2992	0.3028	0.295
2	0.3061	0.3067	0.3047	0.2993	0.3043	0.3012	0.3048	0.3095	0.3049	0.298	0.3117	0.3	0.2999	0.3061	0.2996	0.3012	0.3061	0.3025	0.3018	0.302	0.2997	0.2996	0.3027	0.2948
4	0.3038	0.305	0.3029	0.298	0.3029	0.2998	0.3038	0.3069	0.3037	0.2966	0.3107	0.2994	0.2987	0.305	0.2989	0.2999	0.3051	0.3017	0.3007	0.3009	0.2986	0.299	0.3019	0.2946
6	0.3034	0.3036	0.3016	0.2958	0.302	0.2988	0.3029	0.3058	0.3026	0.2957	0.3101	0.2987	0.2978	0.3042	0.2984	0.2991	0.3042	0.301	0.2996	0.3002	0.2968	0.2992	0.3018	0.2946
8	0.3026	0.3018	0.2997	0.2935	0.301	0.2981	0.302	0.3046	0.3023	0.2946	0.309	0.2981	0.2968	0.3038	0.2975	0.2976	0.3034	0.3005	0.2987	0.2991	0.2956	0.2989	0.3015	0.2948
10	0.3011	0.3018	0.2979	0.2911	0.2996	0.298	0.3009	0.3035	0.3011	0.2934	0.3077	0.2973	0.2952	0.3027	0.2966	0.2964	0.3019	0.2994	0.2971	0.2973	0.2951	0.2987	0.3005	0.2948
12	0.3	0.2993	0.2961	0.2888	0.2986	0.2971	0.3001	0.303	0.3001	0.2924	0.3064	0.2967	0.294	0.3017	0.2952	0.2954	0.3009	0.2986	0.2959	0.2963	0.2925	0.2985	0.301	0.2944
14	0.2985	0.2979	0.2932	0.2863	0.2976	0.2957	0.299	0.3011	0.2989	0.2918	0.3053	0.296	0.2923	0.3009	0.294	0.2939	0.2998	0.2983	0.2948	0.2938	0.2917	0.2984	0.3009	0.2936
16	0.2965	0.2963	0.2902	0.2838	0.2962	0.2947	0.2979	0.2996	0.2977	0.2906	0.304	0.2952	0.291	0.2996	0.293	0.2922	0.2982	0.2973	0.2934	0.2928	0.2902	0.298	0.3007	0.2936
18	0.2951	0.2943	0.2871	0.2814	0.295	0.2931	0.2968	0.2982	0.2959	0.2893	0.3027	0.2942	0.2899	0.2985	0.2912	0.291	0.2965	0.2964	0.2919	0.2912	0.2885	0.2974	0.3003	0.2934
20	0.294	0.2927	0.2848	0.279	0.2941	0.2923	0.296	0.2973	0.2948	0.2885	0.3018	0.2932	0.2884	0.2973	0.2902	0.2904	0.2953	0.2959	0.2911	0.2902	0.2878	0.2975	0.3004	0.2938
22	0.2921	0.2908	0.2825	0.2766	0.2927	0.2904	0.2951	0.296	0.2932	0.2872	0.3009	0.2923	0.2869	0.2958	0.2885	0.2882	0.2939	0.2936	0.2891	0.2879	0.2863	0.2971	0.2997	0.293
24	0.2908	0.2893	0.2802	0.2745	0.292	0.2896	0.2942	0.294	0.2921	0.2863	0.3004	0.2917	0.2858	0.2946	0.2874	0.2872	0.2927	0.2921	0.2876	0.2873	0.2849	0.2973	0.2992	0.2922
26	0.2894	0.2883	0.2778	0.2724	0.2912	0.2886	0.2935	0.2933	0.2911	0.2853	0.2991	0.2909	0.2848	0.2934	0.2865	0.2862	0.2915	0.2911	0.2863	0.2861	0.2834	0.2965	0.2991	0.2925
28	0.2883	0.2873	0.2759	0.2708	0.2901	0.2884	0.2927	0.2923	0.2902	0.2845	0.2983	0.2906	0.2845	0.2923	0.2857	0.2852	0.2909	0.2906	0.2852	0.2849	0.2831	0.2968	0.299	0.2923
30	0.2877	0.286	0.2738	0.2683	0.2898	0.2871	0.2919	0.2911	0.2896	0.2836	0.2974	0.2899	0.2828	0.2914	0.2849	0.2841	0.2894	0.2896	0.2841	0.2837	0.2819	0.2961	0.2988	0.292
32	0.2862	0.285	0.272	0.2663	0.2884	0.2864	0.2912	0.2899	0.2886	0.2827	0.2966	0.289	0.2818	0.2905	0.284	0.283	0.2885	0.2885	0.283	0.2825	0.2811	0.2961	0.2984	0.2925
34	0.2852	0.2837	0.2699	0.2643	0.2881	0.2862	0.2906	0.2887	0.2879	0.282	0.2959	0.2885	0.2811	0.2897	0.2832	0.2822	0.2876	0.2878	0.282	0.2815	0.2802	0.2956	0.2983	0.2917
36	0.2845	0.2828	0.2682	0.2625	0.287	0.2855	0.2897	0.2876	0.2873	0.2813	0.2954	0.2882	0.2802	0.2888	0.2824	0.2815	0.2866	0.2866	0.2812	0.2804	0.2793	0.2954	0.299	0.2914
38	0.2833	0.2816	0.2667	0.261	0.2866	0.2847	0.2894	0.2867	0.2863	0.2805	0.2948	0.2873	0.2794	0.288	0.2812	0.2806	0.2859	0.2856	0.28	0.2793	0.2781	0.2951	0.2981	0.2909
40	0.2827	0.2808	0.2651	0.2596	0.2856	0.284	0.2887	0.286	0.2855	0.2798	0.2939	0.2869	0.2788	0.2873	0.2808	0.2798	0.2849	0.2849	0.2792	0.2785	0.2777	0.2949	0.2979	0.2908
42	0.282	0.28	0.2636	0.258	0.2853	0.284	0.2883	0.2852	0.2844	0.2792	0.2931	0.2861	0.2779	0.2867	0.2798	0.2792	0.2842	0.284	0.2786	0.2779	0.2768	0.2948	0.2977	0.2906
44	0.281	0.2789	0.262	0.2564	0.2853	0.2831	0.2875	0.2841	0.2838	0.2784	0.2924	0.2853	0.2772	0.2858	0.2789	0.2783	0.283	0.2829	0.2774	0.2769	0.2759	0.2943	0.2971	0.2903
46	0.2805	0.2784	0.2614	0.255	0.2841	0.2827	0.2869	0.2835	0.2832	0.278	0.2921	0.2851	0.2766	0.2853	0.2784	0.2779	0.2822	0.2824	0.277	0.2763	0.2755	0.2941	0.2973	0.2906
48	0.2799	0.2776	0.2599	0.2539	0.2836	0.2821	0.2865	0.2831	0.2825	0.2771	0.2914	0.2845	0.2761	0.2849	0.2776	0.277	0.2817	0.2812	0.2762	0.2755	0.2748	0.2938	0.2968	0.2902
50	0.279	0.2769	0.2591	0.2526	0.2831	0.2818	0.2859	0.2823	0.2819	0.2767	0.2911	0.284	0.2751	0.2839	0.277	0.2765	0.2808	0.281	0.2755	0.2747	0.2743	0.2936	0.2967	0.2901
52	0.2788	0.2762	0.2577	0.2515	0.2824	0.281	0.2854	0.2818	0.2814	0.2761	0.2902	0.2834	0.275	0.2835	0.276	0.2759	0.2802	0.2805	0.2745	0.2738	0.2737	0.2933	0.2965	0.29
54	0.2778	0.2755	0.2568	0.2505	0.2826	0.2808	0.2849	0.2809	0.2807	0.2757	0.2898	0.2831	0.2739	0.2828	0.2757	0.2751	0.2796	0.2798	0.2738	0.2734	0.2733	0.293	0.2962	0.2896
56	0.2775	0.2748	0.2557	0.249	0.2817	0.2807	0.2847	0.2806	0.2804	0.2753	0.2893	0.2827	0.2735	0.2823	0.275	0.2746	0.2789	0.2789	0.2733	0.2723	0.2728	0.293	0.2963	0.2889
58	0.2768	0.2743	0.255	0.2483	0.2814	0.28	0.2841	0.2802	0.2799	0.2749	0.289	0.2823	0.273	0.2816	0.2742	0.2743	0.2779	0.2783	0.2727	0.2722	0.2722	0.2929	0.296	0.2889
60	0.2768	0.2739	0.2543	0.2473	0.2812	0.2797	0.2839	0.2801	0.2795	0.2745	0.2887	0.2817	0.2726	0.2814	0.2741	0.274	0.2776	0.2781	0.2722	0.2719	0.272	0.2927	0.2959	0.2891
62	0.2754	0.2727	0.2533	0.2456	0.2799	0.2783	0.2824	0.2796	0.2783	0.2732	0.2878	0.2805	0.2718	0.2804	0.2727	0.273	0.2769	0.2769	0.2711	0.2707	0.2707	0.2922	0.295	0.2882
64	0.2749	0.2722	0.2527	0.2448	0.2801	0.279	0.2828	0.2799	0.2782	0.2732	0.2878	0.281	0.2716	0.2803	0.2723	0.2725	0.2764	0.2761	0.2707	0.2706	0.2703	0.2916	0.2954	0.2883
66	0.2744	0.2716	0.2514	0.2439	0.2795	0.2781	0.2824	0.2788	0.2776	0.2729	0.2869	0.2803	0.2717	0.2796	0.2717	0.2717	0.2762	0.2755	0.2698	0.2695	0.2697	0.2911	0.2949	0.2878
68	0.274	0.2713	0.2508	0.2432	0.279	0.2777	0.2819	0.2782	0.2775	0.2725	0.2868	0.2798	0.2706	0.2792	0.2714	0.2713	0.2753	0.2752	0.2693	0.2694	0.2697	0.2912	0.2946	0.2875
70	0.2734	0.2711	0.2504	0.2432	0.2791	0.2776	0.2822	0.2789	0.2774	0.2726	0.2866	0.28	0.2703	0.2792	0.2714	0.2712	0.2747	0.2749	0.2692	0.2693	0.2692	0.2911	0.2948	0.2879
72	0.2733	0.2706	0.2494	0.2423	0.2784	0.2775	0.2817	0.2783	0.2768	0.2722	0.2863	0.2795	0.2698	0.2785	0.2708	0.2709	0.2739	0.2745	0.2686	0.2687	0.2687	0.2905	0.2944	0.2872
74	0.273	0.2699	0.2489	0.2417	0.2783	0.2769	0.2814	0.2784	0.2765	0.2715	0.2857	0.2792	0.2692	0.278	0.2702	0.2703	0.2736	0.2742	0.268	0.2683	0.2683	0.2903	0.2942	0.2868
76	0.2723	0.2695	0.2482	0.2412	0.2781	0.2769	0.2814	0.2782	0.2762	0.2716	0.2859	0.2794	0.2693	0.2779	0.2701	0.2701	0.2732	0.274	0.2676	0.268	0.2682	0.2906	0.2948	0.2871
78	0.2722	0.2695	0.2479	0.2401	0.2778	0.2768	0.2812	0.2775	0.276	0.2712	0.2853	0.2787	0.269	0.2775	0.2698	0.2703	0.2727	0.2739	0.2673	0.2674	0.268	0.2904	0.2944	0.2869
80	0.2718	0.2687	0.2472	0.2397	0.2776	0.2763	0.2808	0.277	0.2756	0.2707	0.2848	0.2784	0.2684	0.2771	0.2692	0.2692	0.2719	0.2731	0.2665	0.2672	0.2675	0.29	0.2941	0.2868
82	0.2719	0.2688	0.2464	0.2392	0.277	0.2762	0.2806	0.277	0.2753	0.2706	0.2844	0.278	0.268	0.2767	0.2688	0.2688	0.2717	0.2729	0.266	0.2667	0.2669	0.2898	0.2942	0.2866
84	0.2711	0.2682	0.2459	0.2386	0.277	0.2756	0.2802	0.2765	0.275	0.2702	0.2841	0.2777	0.2677	0.2761	0.2686	0.2687	0.2712	0.2724	0.2656	0.2664	0.2667	0.2899	0.2938	0.2863
86	0.271	0.2672	0.2455	0.2379	0.2764	0.275	0.2796	0.2764	0.2745	0.2698	0.2838	0.2776	0.2671	0.2759	0.2682	0.2682	0.2707	0.2717	0.2651	0.266	0.2663	0.2897	0.2934	0.2861
88	0.2707	0.2679	0.2452	0.2375	0.2761	0.2751	0.2798	0.276	0.2743	0.2696	0.2837	0.2775	0.267	0.2755	0.2678	0.2679	0.2705	0.2715	0.2649	0.2658	0.2662	0.2896	0.2938	0.2861
90	0.2697	0.2668	0.2444	0.2367	0.2757	0.2751	0.2791	0.2755	0.2739	0.2692	0.2831	0.2768	0.2666	0.2751	0.2674	0.2674	0.2694	0.2707	0.264	0.265	0.2656	0.289	0.2931	0.2854
92	0.27	0.2662	0.2442	0.2364	0.2756	0.2752	0.2789	0.2753	0.2734	0.2689	0.2829	0.2767	0.2663	0.275	0.2673	0.2671	0.2693	0.2707	0.264	0.2649	0.2657	0.289	0.293	0.2856
94	0.2694	0.2662	0.2438	0.2361	0.2754	0.2748	0.2786	0.2748	0.2731	0.2687	0.2828	0.2766	0.266	0.2748	0.267	0.2669	0.2692	0.27	0.2635	0.2649	0.2653	0.2888	0.2928	0.2858
96	0.269	0.2661	0.2432	0.2352	0.2751	0.2746	0.2783	0.274	0.273	0.2682	0.2823	0.2764	0.2655	0.274	0.2664	0.2665	0.2685	0.2696	0.263	0.2642	0.2648	0.2885	0.2924	0.2849
98	0.269	0.2661	0.2431	0.235	0.2751	0.2742	0.2784	0.2742	0.2729	0.2682	0.2823	0.2763	0.2654	0.2742	0.2664	0.2664	0.2686	0.2699	0.2629	0.2645	0.265	0.2886	0.2925	0.285
	OD change per min (slope): (x(time point b) -x(time point a))/(time point b - time point a)
	OD change per min
	1	2	3	average	mOD
WT1	-0.000591176	-0.00067353		-0.000632353	-0.632353
WT2	-0.00105588	-0.00102059		-0.00103824	-1.03824
WT3	-0.000420589	-0.000438235	-0.000394118	-0.000417647	-0.417647
WT4	-0.000570588	-0.000508823	-0.000441176	-0.000506862	-0.506862
KO1	-0.00045	-0.000352942	-0.000529411	-0.000444118	-0.444118
KO2	-0.000497059	-0.000520589	-0.000532354	-0.000516667	-0.516667
KO3	-0.000555883	-0.000485294	-0.000579412	-0.000540196	-0.540196
KO4	-0.000600001	-0.000564706		-0.000582353	-0.582353
Control	-0.000129412	-9.99999e-05	-0.000132353	-0.000120588	-0.120588

## Sheet: Fig. 5c
ATP concentration testis				Statistics ATP concentration testis				Descriptive statistics ATP concentration testis
	ATP/Protein (µmol/µg)			Mann Whitney test					WT	Parl−/−
WT1	100.663			P value	0.0286			Number of values	4	4
WT2	94.5488			Exact or approximate P value?	Exact
WT3	369.085			P value summary	*			Minimum	94.55	28.22
WT4	200.446			Significantly different (P < 0.05)?	Yes			25% Percentile	96.08	32.31
KO1	72.1534			One- or two-tailed P value?	Two-tailed			Median	150.6	44.8
KO2	44.5925			Sum of ranks in column A,B	26 , 10			75% Percentile	326.9	65.37
KO3	45.0069			Mann-Whitney U	0			Maximum	369.1	72.15
KO4	28.2209
				Difference between medians				Mean	191.2	47.49
				Median of column A	150.6, n=4			Std. Deviation	128.1	18.2
				Median of column B	44.80, n=4			Std. Error of Mean	64.07	9.102
				Difference: Actual	-105.8
				Difference: Hodges-Lehmann	-100.4			Lower 95% CI	-12.73	18.53
								Upper 95% CI	395.1	76.46
								Mean ranks	6.5	2.5
ATP concentration brain stem				Statistics ATP concentration brain stem				Descriptive statistics ATP concentration brain stem
	ATP/Protein (µmol/µg)			Mann Whitney test					WT	Parl−/−
WT1	58.864			P value	>0.9999			Number of values	4	4
WT2	61.5549			Exact or approximate P value?	Exact
WT3	78.3681			P value summary	ns			Minimum	58.86	58.26
WT4	73.4104			Significantly different (P < 0.05)?	No			25% Percentile	59.54	59.93
KO1	64.9491			One- or two-tailed P value?	Two-tailed			Median	67.48	71.22
KO2	58.2553			Sum of ranks in column A,B	18 , 18			75% Percentile	77.13	77.84
KO3	77.9605			Mann-Whitney U	8			Maximum	78.37	77.96
KO4	77.4832
				Difference between medians				Mean	68.05	69.66
				Median of column A	67.48, n=4			Std. Deviation	9.341	9.702
				Median of column B	71.22, n=4			Std. Error of Mean	4.671	4.851
				Difference: Actual	3.733
				Difference: Hodges-Lehmann	1.493			Lower 95% CI	53.19	54.22
								Upper 95% CI	82.91	85.1
								Mean ranks	4.5	4.5
Data testis
<>	1	2	3	4	5	6
A	S1	S1	wt1	wt1	wt1 1:5	wt1 1:5
B	S2	S2	ko1	ko1	ko1 1:5	ko1 1:5
C	S3	S3	wt2	wt2	wt2 1:5	wt2 1:5
D	S4	S4	ko2	ko2	ko2 1:5	ko2 1:5
E	S5	S5	wt3	wt3	wt3 1:5	wt3 1:5
F	S6	S6	ko3	ko3	ko3 1:5	ko3 1:5
G	S7	S7	wt4	wt4	wt4 1:5	wt4 1:5
H	Blank	Blank	ko4	ko4	ko4 1:5	ko4 1:5
<>	1	2	3	4	5	6
A	72635	73123	61993	61853	14458	16308
B	24501	25312	35735	36601	6735	10627
C	7845	8047	57368	57976	12682	15187
D	2815	2793	33135	33844	6451	6514
E	959	979	215016	218434	48332	54192
F	383	331	31499	30986	6034	5586
G	164	176	133752	130045	26745	29105
H	54	60	22768	23402	3552	4852
µmol/L	Average standard			average sample	average sample 1:5
1000	72879		WT1	61923	15383
325	24906.5		KO1	36168	8681
105.6	7946		WT2	57672	13934.5
34.3	2804		KO2	33489.5	6482.5
11.2	969		WT3	216725	51262
3.6	357		KO3	31242.5	5810
1.2	170		WT4	131898	27925
			KO4	23085	4202
µmol/L	Average standard - Blank			average sample - Blank	average sample 1:5 - Blank
1000	72819		WT1	61863	15323
325	24846.5		KO1	36108	8621
105.6	7886		WT2	57612	13874.5
34.3	2744		KO2	33429.5	6422.5
11.2	909		WT3	216665	51202
3.6	297		KO3	31182.5	5750
1.2	110		WT4	131838	27865
			KO4	23025	4142
log transformation
µmol/L	Average standard - Blank			average sample - Blank	average sample 1:5 - Blank								Simple linear regression
3	4.86224		WT1	4.79143	4.18534								Best-fit values
2.51188	4.39527		KO1	4.5576	3.93556								Slope	0.9706
2.02366	3.89686		WT2	4.76051	4.14222								Y-intercept	1.947
1.53529	3.43838		KO2	4.52413	3.8077								X-intercept	-2.006
1.04922	2.95856		WT3	5.33579	4.70929								1/slope	1.03
0.556303	2.47276		KO3	4.49391	3.75967
0.0791812	2.04139		WT4	5.12004	4.44506								Std. Error
			KO4	4.3622	3.61721								Slope	0.005135
													Y-intercept	0.009344
	Interpolated	Entered		10x-transformation	multiplied with dilution factor
WT1	2.93107	4.79143		853.246									95% Confidence Intervals
KO1	2.69015	4.5576		489.952									Slope	0.9574 to 0.9838
WT2	2.89922	4.76051		792.899									Y-intercept	1.923 to 1.971
KO2	2.65566	4.52413		452.547									X-intercept	-2.056 to -1.956
WT3	3.49195	5.33579		3104.17
KO3	2.62453	4.49391		421.239									Goodness of Fit
WT4	3.26965	5.12004		1860.61									R squared	0.9999
KO4	2.48882	4.3622		308.192									Sy.x	0.01324
WT1 1:5	2.3066	4.18534		202.582	1012.91
KO1 1:5	2.04924	3.93556		112.005	560.024								Is slope significantly non-zero?
WT2 1:5	2.26217	4.14222		182.88	914.399								F	35726
KO2 1:5	1.9175	3.8077		82.6998	413.499								DFn, DFd	1, 5
WT3 1:5	2.84644	4.70929		702.163	3510.82								P value	<0.0001
KO3 1:5	1.86801	3.75967		73.7923	368.962								Deviation from zero?	Significant
WT4 1:5	2.57419	4.44506		375.141	1875.71
KO4 1:5	1.72123	3.61721		52.6298	263.149								Equation	Y = 0.9706*X + 1.947
	ATP concentration (µmol/L)		protein concentration (g/L)		ATP/protein (µmol/g = nmol/µg)								Data
WT1	933.077		9.26933		100.663								Number of X values	7
WT2	853.649		9.02867		94.5488								Maximum number of Y replicates	1
WT3	3307.49		8.96133		369.085								Total number of values	7
WT4	1868.16		9.32		200.446								Number of missing values	0
KO1	524.988		7.276		72.1534
KO2	433.023		9.71067		44.5925
KO3	395.1		8.77867		45.0069
KO4	285.671		10.1227		28.2209
Data brain stem
<>	4	5	6	7	8	9
A	S1	S1	wt1	wt1	wt1 1:5	wt1 1:5
B	S2	S2	ko1	ko1	ko1 1:5	ko1 1:5
C	S3	S3	wt2	wt2	wt2 1:5	wt2 1:5
D	S4	S4	ko2	ko2	ko2 1:5	ko2 1:5
E	S5	S5	wt3	wt3	wt3 1:5	wt3 1:5
F	S6	S6	ko3	ko3	ko3 1:5	ko3 1:5
G	S7	S7	wt4	wt4	wt4 1:5	wt4 1:5
H	Blank	Blank	ko4	ko4	wt4 1:5	wt4 1:5
<>	4	5	6	7	8	9
A	38473	38480	21366	21861	3695	3702
B	14995	12061	24101	20799	3903	4064
C	5214	5079	25578	26435	4701	4478
D	2181	1584	12410	12102	2874	2621
E	814	542	28397	28896	4515	4333
F	232	241	22096	24001	4223	4347
G	88	113	29205	24685	4578	4789
H	77	44	32301	29566	4681	4512
µmol/L	Average standard			average sample	average sample 1:5
1000	38476.5		WT1	21613.5	3698.5
325	13528		KO1	22450	3983.5
105.6	5146.5		WT2	26006.5	4589.5
34.3	1882.5		KO2	12256	2747.5
11.2	678		WT3	28646.5	4424
3.6	236.5		KO3	23048.5	4285
1.2	100.5		WT4	26945	4683.5
Blank	60.5		KO4	30933.5	4596.5
µmol/L	Average standard - Blank			average sample - Blank	average sample 1:5 - Blank
1000	38416		WT1	21553	3638
325	13467.5		KO1	22389.5	3923
105.6	5086		WT2	25946	4529
34.3	1822		KO2	12195.5	2687
11.2	617.5		WT3	28586	4363.5
3.6	176		KO3	22988	4224.5
1.2	40		WT4	26884.5	4623
			KO4	30873	4536
log transformation													Simple linear regression
µmol/L	Average standard - Blank			average sample - Blank	average sample 1:5 - Blank								Best-fit values
3	4.58451		WT1	4.33351	3.56086								Slope	0.9986
2.51188	4.12929		KO1	4.35004	3.59362								Y-intercept	1.654
2.02366	3.70638		WT2	4.41407	3.656								X-intercept	-1.656
1.53529	3.26055		KO2	4.0862	3.42927								1/slope	1.001
1.04922	2.79064		WT3	4.45615	3.63983
0.556303	2.24551		KO3	4.3615	3.62578								Std. Error
0.0791812	1.60206		WT4	4.4295	3.66492								Slope	0.03384
			KO4	4.48958	3.65667								Y-intercept	0.06159
	Interpolated	Entered		10x-transformation									95% Confidence Intervals
WT1	2.68323	4.33351		482.208									Slope	0.9116 to 1.086
KO1	2.6998	4.35004		500.951									Y-intercept	1.496 to 1.812
WT2	2.76391	4.41407		580.648									X-intercept	-1.974 to -1.388
KO2	2.43557	4.0862		272.629
WT3	2.80606	4.45615		639.818									Goodness of Fit
KO3	2.71127	4.3615		514.361									R squared	0.9943
WT4	2.77937	4.4295		601.681									Sy.x	0.08729
KO4	2.83953	4.48958		691.082
WT1 1:5	1.90948	3.56086		81.1864	405.932								Is slope significantly non-zero?
KO1 1:5	1.94229	3.59362		87.556	437.78								F	870.5
WT2 1:5	2.00476	3.656		101.102	505.509								DFn, DFd	1, 5
KO2 1:5	1.7777	3.42927		59.9377	299.688								P value	<0.0001
WT3 1:5	1.98857	3.63983		97.4022	487.011								Deviation from zero?	Significant
KO3 1:5	1.97449	3.62578		94.295	471.475
WT4 1:5	2.01369	3.66492		103.203	516.016								Equation	Y = 0.9986*X + 1.654
KO4 1:5	2.00543	3.65667		101.258	506.292
													Data
	ATP concentration (µmol/L)		protein concentration (g/L)		ATP/protein (µmol/g = nmol/µg)								Number of X values	7
WT1	444.07		7.544		58.864								Maximum number of Y replicates	1
WT2	543.079		8.82267		61.5549								Total number of values	7
WT3	563.414		7.18933		78.3681								Number of missing values	0
WT4	558.849		7.61267		73.4104
KO1	469.365		7.22667		64.9491
KO2	286.159		5.04		56.7775
KO3	492.918		6.32267		77.9605
KO4	598.687		7.72667		77.4832

## Sheet: Fig. 6a
LH concentration				Statistics LH concentration				Descriptive statistics LH concentration
	LH/Protein (ng/µg)			Mann Whitney test					WT	Parl−/−
WT1	0.284995			P value	0.0286			Number of values	4	4
WT2	0.21563			Exact or approximate P value?	Exact
WT3	0.451898			P value summary	*			Minimum	0.2173	0.4944
WT4	0.324668			Significantly different (P < 0.05)?	Yes			25% Percentile	0.234	0.5126
KO1	0.736778			One- or two-tailed P value?	Two-tailed			Median	0.3042	0.6285
KO2	0.571097			Sum of ranks in column A,B	10 , 26			75% Percentile	0.4169	0.7262
KO3	0.498726			Mann-Whitney U	0			Maximum	0.4476	0.7384
KO4	0.689443
				Difference between medians				Mean	0.3183	0.6224
				Median of column A	0.3042, n=4			Std. Deviation	0.09685	0.1116
				Median of column B	0.6285, n=4			Std. Error of Mean	0.04842	0.0558
				Difference: Actual	0.3242
				Difference: Hodges-Lehmann	0.2873			Lower 95% CI	0.1642	0.4449
								Upper 95% CI	0.4724	0.8
								Mean ranks	2.5	6.5
<>	1	2	3	4	5
A	S8	S8	WT1 1:400	WT1 1:400	WT1 1:400
B	S7	S7	WT2 1:400	WT2 1:400	WT2 1:400
C	S6	S6	WT3 1:400	WT3 1:400	WT3 1:400
D	S5	S5	WT4 1:400	WT4 1:400	KO1 1:400
E	S4	S4	KO1 1:400	KO1 1:400	KO2 1:400
F	S3	S3	KO2 1:400	KO2 1:400	KO3 1:400
G	S2	S2	KO3 1:400	KO3 1:400	Blank
H	S1	S1	KO4 1:400	KO4 1:400	Blank
<>	1	2	3	4	5
A	0.124	0.1029	1.0034	0.947	0.9648
B	0.1985	0.1561	0.6361	0.637	0.64817
C	0.2114	0.1928	1.1232	1.1971	1.132
D	0.3333	0.3276	0.9896	0.9165	1.94
E	0.5945	0.5189	1.9815	1.8756	1.523
F	0.917	0.8328	1.5244	1.5728	1.6925
G	1.548	1.5252	1.6853	1.7796	0.0523
H	2.9363	2.9074	2.4849	2.5404	0.0475
Average Blank
0.0499
Measure - Blank
0.0741	0.053	0.9535	0.8971	0.9149
0.1486	0.1062	0.5862	0.5871	0.59827
0.1615	0.1429	1.0733	1.1472	1.0821
0.2834	0.2777	0.9397	0.8666	1.8901
0.5446	0.469	1.9316	1.8257	1.4731
0.8671	0.7829	1.4745	1.5229	1.6426
1.4981	1.4753	1.6354	1.7297	0.0024
2.8864	2.8575	2.435	2.4905	-0.0024
Average
Concentration pg/ml	Standard
0	0.06355		WT1	0.921833								Sigmoidal, 4PL, X is concentration
117	0.1274		WT2	0.590523								Best-fit values
234	0.1522		WT3	1.10087								Bottom	0.07139
469	0.28055		WT4	0.90315								Top	117646
938	0.5068		KO1	1.88247								IC50	Unstable
1875	0.825		KO2	1.49017								HillSlope	0.9457
3750	1.4867		KO3	1.66923								logIC50	Unstable
7500	2.87195		KO4	2.46275								Span	117646
												95% CI (profile likelihood)
												Bottom	0.01347 to 0.1272
												Top	???
												IC50	(Very wide)
												HillSlope	0.8698 to 1.028
												logIC50	(Very wide)
												Goodness of Fit
												Degrees of Freedom	4
							Protein concentration					R squared	0.9994
	Interpolated		multipied with dilution factor		concentration (ng/ml)		µg/µl	µg/ml		Concentration (ng/µg)		Sum of Squares	0.003914
WT1	2135.6		854241		854.241		3.01031	3010.31		0.283772		Sy.x	0.03128
WT2	1267.2		506880		506.88		2.33215	2332.15		0.217345
WT3	2613.7		1.04548e+06		1045.48		2.33583	2335.83		0.447583		Number of points
WT4	2086.02		834409		834.409		2.57004	2570.04		0.324668		# of X values	8
KO1	4749.67		1.89987e+06		1899.87		2.57288	2572.88		0.738423		# Y values analyzed	8
KO2	3669.04		1.46762e+06		1467.62		2.58617	2586.17		0.567487
KO3	4160.42		1.66417e+06		1664.17		3.36625	3366.25		0.494369
KO4	6372.43		2.54897e+06		2548.97		3.69715	3697.15		0.689443

## Sheet: Fig. 6b-e
Fig.6b				Statistics cholesterol level								Descriptive statistics cholesterol level
	Cholesterol level (µg/mg)			Kruskal-Wallis test									WT	+/-	Parl−/−
WT1	13.8378			P value	0.0029							Number of values	5	5	5
WT2	14.5712			Exact or approximate P value?	Exact
WT3	11.8178			P value summary	**							Minimum	11.57	12.02	16.18
WT4	11.5709			Do the medians vary signif. (P < 0.05)?	Yes							25% Percentile	11.69	12.13	17.24
WT5	15.3043			Number of groups	3							Median	13.84	13.24	18.52
+/- 1	12.0246			Kruskal-Wallis statistic	9.38							75% Percentile	14.94	14.04	19.6
+/- 2	14.7377											Maximum	15.3	14.74	20.54
+/- 3	13.2357			Data summary
+/- 4	12.229			Number of treatments (columns)	3							Mean	13.42	13.11	18.44
+/- 5	13.3357			Number of values (total)	15							Std. Deviation	1.661	1.081	1.548
KO1	20.5373											Std. Error of Mean	0.7428	0.4832	0.6921
KO2	18.5171
KO3	18.2958			Dunn's multiple comparisons test	Mean rank diff.	Significant?	Summary	Adjusted P Value				Lower 95% CI	11.36	11.77	16.52
KO4	16.1813			WT vs. +/-	0.2	No	ns	>0.9999	A-B			Upper 95% CI	15.48	14.45	20.36
KO5	18.6689			WT vs. -/-	-7.4	Yes	*	0.0267	A-C
				+/- vs. -/-	-7.6	Yes	*	0.0216	B-C			Mean ranks	5.6	5.4	13
				Test details	Mean rank 1	Mean rank 2	Mean rank diff.	n1	n2	Z
				WT vs. +/-	5.6	5.4	0.2	5	5	0.07071
				WT vs. -/-	5.6	13	-7.4	5	5	2.616
				+/- vs. -/-	5.4	13	-7.6	5	5	2.687
Fig.6c
Testosterone level
male				Statistics testerone level male								Descriptive statistics testosterone level male
	Testosterone level (ng/mL)			Kruskal-Wallis test									WT	+/-	Parl−/−
WT1	0.89987			P value	0.7945							Number of values	5	5	5
WT2	0.360525			Exact or approximate P value?	Exact
WT3	0.481661			P value summary	ns							Minimum	0.3605	0.2105	0.1673
WT4	0.444167			Do the medians vary signif. (P < 0.05)?	No							25% Percentile	0.3937	0.2682	0.1817
WT5	0.426862			Number of groups	3							Median	0.4442	0.3865	0.3548
+/- 1	0.325915			Kruskal-Wallis statistic	0.54							75% Percentile	0.6908	0.5047	1.331
+/- 2	0.386483											Maximum	0.8999	0.5134	1.684
+/- 3	0.210547			Data summary
+/- 4	0.513388			Number of treatments (columns)	3							Mean	0.5226	0.3865	0.6761
+/- 5	0.496082			Number of values (total)	15							Std. Deviation	0.2154	0.1252	0.6519
KO1	0.167284											Std. Error of Mean	0.09633	0.05601	0.2916
KO2	0.977744
KO3	1.68437			Dunn's multiple comparisons test	Mean rank diff.	Significant?	Summary	Adjusted P Value				Lower 95% CI	0.2552	0.231	-0.1334
KO4	0.354757			WT vs. +/-	1.8	No	ns	>0.9999	A-B			Upper 95% CI	0.7901	0.542	1.486
KO5	0.196126			WT vs. -/-	1.8	No	ns	>0.9999	A-C
				+/- vs. -/-	0	No	ns	>0.9999	B-C			Mean ranks	9.2	7.4	7.4
				Test details	Mean rank 1	Mean rank 2	Mean rank diff.	n1	n2	Z
				WT vs. +/-	9.2	7.4	1.8	5	5	0.6364
				WT vs. -/-	9.2	7.4	1.8	5	5	0.6364
				+/- vs. -/-	7.4	7.4	0	5	5	0
female				Statistics testerone level female								Descriptive statistics testosterone level female
	Testosterone level (ng/mL)			Kruskal-Wallis test									WT	+/-	Parl−/−
WT1	0.1096			P value	0.157							Number of values	5	3	5
WT2	0.028842			Exact or approximate P value?	Exact
WT3	0.0663366			P value summary	ns							Minimum	0.02884	0.01442	0.01731
WT4	0.0605682			Do the medians vary signif. (P < 0.05)?	No							25% Percentile	0.04471	0.01442	0.01731
WT5	0.124021			Number of groups	3							Median	0.06634	0.02307	0.06057
+/- 1	0.014421			Kruskal-Wallis statistic	3.776							75% Percentile	0.1168	0.02884	0.1067
+/- 2	0.028842											Maximum	0.124	0.02884	0.1269
+/- 3	0.0230736			Data summary
KO1	0.0173052			Number of treatments (columns)	3							Mean	0.07787	0.02211	0.06172
KO2	0.0605682			Number of values (total)	13							Std. Deviation	0.03864	0.007258	0.04693
KO3	0.086526											Std. Error of Mean	0.01728	0.004191	0.02099
KO4	0.0173052			Dunn's multiple comparisons test	Mean rank diff.	Significant?	Summary	Adjusted P Value
KO5	0.126905			WT vs. +/-	5.5	No	ns	0.1565	A-B			Lower 95% CI	0.02989	0.004081	0.003446
				WT vs. -/-	1.9	No	ns	>0.9999	A-C			Upper 95% CI	0.1259	0.04014	0.12
				+/- vs. -/-	-3.6	No	ns	0.6112	B-C
												Mean ranks	9	3.5	7.1
				Test details	Mean rank 1	Mean rank 2	Mean rank diff.	n1	n2	Z
				WT vs. +/-	9	3.5	5.5	5	3	1.942
				WT vs. -/-	9	7.1	1.9	5	5	0.7746
				+/- vs. -/-	3.5	7.1	-3.6	3	5	1.271
Fig. 6d
Progesterone level
male				Statistics progesterone level male								Descriptive statistics progesterone level male
	Progesterone level (ng/mL)			Kruskal-Wallis test									WT	+/-	Parl−/−
WT1	6.2892			P value	0.2391							Number of values	5	5	5
WT2	0.748415			Exact or approximate P value?	Exact
WT3	3.08171			P value summary	ns							Minimum	0.7484	0.1918	0.8522
WT4	4.48734			Do the medians vary signif. (P < 0.05)?	No							25% Percentile	1.362	0.2154	0.9088
WT5	1.97481			Number of groups	3							Median	3.082	1.384	1.035
+/- 1	3.31441			Kruskal-Wallis statistic	2.96							75% Percentile	5.388	3.09	1.682
+/- 2	0.191821											Maximum	6.289	3.314	1.937
+/- 3	1.38362			Data summary
+/- 4	2.86473			Number of treatments (columns)	3							Mean	3.316	1.599	1.243
+/- 5	0.23899			Number of values (total)	15							Std. Deviation	2.16	1.451	0.4441
KO1	0.852187											Std. Error of Mean	0.9659	0.6489	0.1986
KO2	1.03457			Dunn's multiple comparisons test	Mean rank diff.	Significant?	Summary	Adjusted P Value
KO3	1.42765			WT vs. +/-	4	No	ns	0.4719	A-B			Lower 95% CI	0.6346	-0.2029	0.6919
KO4	0.965392			WT vs. -/-	4.4	No	ns	0.3594	A-C			Upper 95% CI	5.998	3.4	1.795
KO5	1.93707			+/- vs. -/-	0.4	No	ns	>0.9999	B-C
												Mean ranks	10.8	6.8	6.4
				Test details	Mean rank 1	Mean rank 2	Mean rank diff.	n1	n2	Z
				WT vs. +/-	10.8	6.8	4	5	5	1.414
				WT vs. -/-	10.8	6.4	4.4	5	5	1.556
				+/- vs. -/-	6.8	6.4	0.4	5	5	0.1414
female				Statistics progesterone level female								Descriptive statistics progesterone level female
	Progesterone level (ng/mL)			Kruskal-Wallis test									WT	+/-	Parl−/−
WT1	0.540871			P value	0.1389							Number of values	5	3	5
WT2	3.3207			Exact or approximate P value?	Exact
WT3	5.33953			P value summary	ns							Minimum	0.5409	0.4685	0.6101
WT4	4.34898			Do the medians vary signif. (P < 0.05)?	No							25% Percentile	0.8616	0.4685	0.8176
WT5	1.18237			Number of groups	3							Median	3.321	0.6352	1.362
+/- 1	0.468545			Kruskal-Wallis statistic	3.991							75% Percentile	4.844	0.6478	1.715
+/- 2	0.635209											Maximum	5.34	0.6478	2.038
+/- 3	0.647788			Data summary
KO1	2.0377			Number of treatments (columns)	3							Mean	2.946	0.5838	1.286
KO2	1.02514			Number of values (total)	13							Std. Deviation	2.045	0.1001	0.5261
KO3	1.36161											Std. Error of Mean	0.9147	0.05777	0.2353
KO4	1.39306			Dunn's multiple comparisons test	Mean rank diff.	Significant?	Summary	Adjusted P Value
KO5	0.610052			WT vs. +/-	5.667	No	ns	0.139	A-B			Lower 95% CI	0.4069	0.3353	0.6323
				WT vs. -/-	1.8	No	ns	>0.9999	A-C			Upper 95% CI	5.486	0.8324	1.939
				+/- vs. -/-	-3.867	No	ns	0.5219	B-C
												Mean ranks	9	3.333	7.2
				Test details	Mean rank 1	Mean rank 2	Mean rank diff.	n1	n2	Z
				WT vs. +/-	9	3.333	5.667	5	3	1.992
				WT vs. -/-	9	7.2	1.8	5	5	0.7308
				+/- vs. -/-	3.333	7.2	-3.867	3	5	1.36
Fig. 6e
Aldosterone level
male				Statistics aldosterone level male								Descriptive statistics progesterone level male
	Aldosterone level (ng/mL)			Kruskal-Wallis test									WT	+/-	Parl−/−
WT1	0.170488			P value	0.1646							Number of values	5	5	5
WT2	0.0767737			Exact or approximate P value?	Exact
WT3	0.242216			P value summary	ns							Minimum	0.07677	0.05731	0.03676
WT4	0.0922726			Do the medians vary signif. (P < 0.05)?	No							25% Percentile	0.08452	0.05857	0.05082
WT5	0.30313			Number of groups	3							Median	0.1705	0.06993	0.1312
+/- 1	0.05731			Kruskal-Wallis statistic	3.66							75% Percentile	0.2727	0.1206	0.1517
+/- 2	0.117864											Maximum	0.3031	0.1233	0.1719
+/- 3	0.059833			Data summary
+/- 4	0.12327			Number of treatments (columns)	3							Mean	0.177	0.08564	0.1073
+/- 5	0.0699254			Number of values (total)	15							Std. Deviation	0.09673	0.03229	0.05503
KO1	0.0648792											Std. Error of Mean	0.04326	0.01444	0.02461
KO2	0.17193			Dunn's multiple comparisons test	Mean rank diff.	Significant?	Summary	Adjusted P Value
KO3	0.131561			WT vs. +/-	5.4	No	ns	0.1687	A-B			Lower 95% CI	0.05687	0.04555	0.03894
KO4	0.0367649			WT vs. -/-	3	No	ns	0.8665	A-C			Upper 95% CI	0.2971	0.1257	0.1756
KO5	0.1312			+/- vs. -/-	-2.4	No	ns	>0.9999	B-C
												Mean ranks	10.8	5.4	7.8
				Test details	Mean rank 1	Mean rank 2	Mean rank diff.	n1	n2	Z
				WT vs. +/-	10.8	5.4	5.4	5	5	1.909
				WT vs. -/-	10.8	7.8	3	5	5	1.061
				+/- vs. -/-	5.4	7.8	-2.4	5	5	0.8485
female				Statistics aldosterone level female								Descriptive statistics progesterone level female
	Aldosterone level (ng/mL)			Kruskal-Wallis test									WT	+/-	Parl−/−
WT1	0.31935			P value	0.5495							Number of values	5	3	5
WT2	0.113539			Exact or approximate P value?	Exact
WT3	0.0242937			P value summary	ns							Minimum	0.02429	0.04073	0.02656
WT4	0.140932			Do the medians vary signif. (P < 0.05)?	No							25% Percentile	0.06892	0.04073	0.04266
WT5	0.30277			Number of groups	3							Median	0.1409	0.04578	0.06884
+/- 1	0.0457759			Kruskal-Wallis statistic	1.371							75% Percentile	0.3111	0.1838	0.1276
+/- 2	0.183824											Maximum	0.3193	0.1838	0.1817
+/- 3	0.0407297			Data summary
KO1	0.0587517			Number of treatments (columns)	3							Mean	0.1802	0.09011	0.08187
KO2	0.0265644			Number of values (total)	13							Std. Deviation	0.1272	0.0812	0.05872
KO3	0.068844											Std. Error of Mean	0.05687	0.04688	0.02626
KO4	0.181662			Dunn's multiple comparisons test	Mean rank diff.	Significant?	Summary	Adjusted P Value
KO5	0.0735298			WT vs. +/-	2.6	No	ns	>0.9999	A-B			Lower 95% CI	0.02229	-0.1116	0.008963
				WT vs. -/-	2.6	No	ns	0.8735	A-C			Upper 95% CI	0.3381	0.2918	0.1548
				+/- vs. -/-	0	No	ns	>0.9999	B-C
												Mean ranks	8.6	6	6
				Test details	Mean rank 1	Mean rank 2	Mean rank diff.	n1	n2	Z
				WT vs. +/-	8.6	6	2.6	5	3	0.9142
				WT vs. -/-	8.6	6	2.6	5	5	1.056
				+/- vs. -/-	6	6	0	3	5	0

## Sheet: Fig. 7c, d
RT-qPCR results Hsd17b3 and reference gene Gapdh							Average Ct value				Calculation 2^-ΔΔCT value Hsd17b3					Statistics Hsd17b3			Descriptive statistics Hsd17b3
Sample Name	Gene Name	Condition Name	Cq	Cq Mean				Gapdh	Hsd17b3		Hsd17b3					Mann Whitney test				WT	Parl−/−
D740	HSD17B3	wt	20.78	20.75			D740	16.61	20.75		wt					P value	0.0286		Number of values	4	4
D740	HSD17B3	wt	20.71	20.75			D849	16.69	20.77		ΔCT	ΔΔCT	2^-ΔΔCT			Exact or approximate P value?	Exact
D740	HSD17B3	wt	20.76	20.75			D881	16.74	21.02		4.14	-0.1575	1.11535			P value summary	*		Minimum	0.7618	1.354
D763	HSD17B3	ko	20.08	20.16			D952	16.79	21.48		4.08	-0.2175	1.16272			Significantly different (P < 0.05)?	Yes		25% Percentile	0.8244	1.391
D763	HSD17B3	ko	20.21	20.16			D763	16.3	20.16		4.28	-0.0175	1.0122			One- or two-tailed P value?	Two-tailed		Median	1.064	1.54
D763	HSD17B3	ko	20.18	20.16			D777	16.96	20.67		4.69	0.3925	0.761808			Sum of ranks in column A,B	10 , 26		75% Percentile	1.151	1.744
D777	HSD17B3	ko	20.69	20.67			D863	16.37	19.82							Mann-Whitney U	0		Maximum	1.163	1.799
D777	HSD17B3	ko	20.61	20.67			D968	16.69	20.33		4.2975
D777	HSD17B3	ko	20.7	20.67												Difference between medians			Mean	1.013	1.558
D849	HSD17B3	wt	20.79	20.77												Median of column A	1.064, n=4		Std. Deviation	0.1789	0.1855
D849	HSD17B3	wt	20.79	20.77							ko					Median of column B	1.540, n=4		Std. Error of Mean	0.08944	0.09274
D849	HSD17B3	wt	20.74	20.77			Mittelwert CT-Werte				ΔCT	ΔΔCT	2^-ΔΔCT			Difference: Actual	0.4762
D863	HSD17B3	ko	19.8	19.82			wt	16.7075	21.005		3.86	-0.4375	1.35426			Difference: Hodges-Lehmann	0.5278		Lower 95% CI	0.7284	1.263
D863	HSD17B3	ko	19.83	19.82			KO	16.58	20.245		3.71	-0.5875	1.50264						Upper 95% CI	1.298	1.854
D863	HSD17B3	ko	19.82	19.82							3.45	-0.8475	1.79938
D881	HSD17B3	wt	21.01	21.02							3.64	-0.6575	1.57735						Mean ranks	2.5	6.5
D881	HSD17B3	wt	21.06	21.02
D881	HSD17B3	wt	21	21.02
D952	HSD17B3	wt	20.97	20.98
D952	HSD17B3	wt	20.99	20.98
D952	HSD17B3	wt	-	-
D968	HSD17B3	ko	20.33	20.33
D968	HSD17B3	ko	20.33	20.33
D968	HSD17B3	ko	20.32	20.33
D740	Gapdh	wt	16.49	16.61
D740	Gapdh	wt	16.68	16.61
D740	Gapdh	wt	16.65	16.61
D763	Gapdh	ko	16.24	16.3
D763	Gapdh	ko	16.34	16.3
D763	Gapdh	ko	16.31	16.3
D777	Gapdh	ko	16.93	16.96
D777	Gapdh	ko	16.96	16.96
D777	Gapdh	ko	16.99	16.96
D849	Gapdh	wt	16.72	16.69
D849	Gapdh	wt	16.67	16.69
D849	Gapdh	wt	16.68	16.69
D863	Gapdh	ko	16.48	16.37
D863	Gapdh	ko	16.33	16.37
D863	Gapdh	ko	16.31	16.37
D881	Gapdh	wt	16.75	16.74
D881	Gapdh	wt	16.73	16.74
D881	Gapdh	wt	16.74	16.74
D952	Gapdh	wt	-	-
D952	Gapdh	wt	16.8	16.79
D952	Gapdh	wt	16.78	16.79
D968	Gapdh	ko	16.53	16.69
D968	Gapdh	ko	16.96	16.69
D968	Gapdh	ko	16.59	16.69
RT-qPCR results Hsd17b1, Hsd17b12 and reference gene Gapdh							Average Ct value					Calculation 2^-ΔΔCT value Hsd17b1				Statistics Hsd17b1			Descriptive statistics Hsd17b1
Sample Name	Gene Name	Condition Name	Cq	Cq Mean				Gapdh	Hsd17b1	Hsd17b12		Hsd17b1				Mann Whitney test				WT	Parl−/−
D740	Hsd17b1	wt	29.1	29.05			D740	16.95	29.05	21.56		wt				P value	0.0286		Number of values	4	4
D740	Hsd17b1	wt	29.12	29.05			D849	17.38	29.2	21.76		ΔCT	ΔΔCT	2^-ΔΔCT		Exact or approximate P value?	Exact
D740	Hsd17b1	wt	28.94	29.05			D881	17.31	29.25	21.8		12.1	7.8025	0.00447933		P value summary	*		Minimum	0.925	0.6019
D763	Hsd17b1	ko	29.33	29.25			D952	17.25	29.34	21.86		11.82	7.5225	0.00543878		Significantly different (P < 0.05)?	Yes		25% Percentile	0.9266	0.6672
D763	Hsd17b1	ko	28.81	29.25			D763	17.07	29.25	21.26		11.94	7.6425	0.0050047		One- or two-tailed P value?	Two-tailed		Median	0.9824	0.8691
D763	Hsd17b1	ko	29.61	29.25			D777	17.48	29.68	21.45		12.09	7.7925	0.00451049		Sum of ranks in column A,B	26 , 10		75% Percentile	1.101	0.8982
D777	Hsd17b1	ko	29.71	29.68			D863	17.14	29.86	21.01						Mann-Whitney U	0		Maximum	1.123	0.9059
D777	Hsd17b1	ko	29.53	29.68			D968	17.04	29.17	21.02		11.9875
D777	Hsd17b1	ko	29.8	29.68												Difference between medians			Mean	1.003	0.8115
D849	Hsd17b1	wt	28.95	29.2												Median of column A	0.9824, n=4		Std. Deviation	0.0941	0.1409
D849	Hsd17b1	wt	29.21	29.2								ko				Median of column B	0.8691, n=4		Std. Error of Mean	0.04705	0.07046
D849	Hsd17b1	wt	29.45	29.2			Mittelwert CT-Werte					ΔCT	ΔΔCT	2^-ΔΔCT		Difference: Actual	-0.1134
D863	Hsd17b1	ko	29.72	29.86			wt	17.2225	29.21	21.745		12.18	7.8825	0.00423771		Difference: Hodges-Lehmann	-0.1644		Lower 95% CI	0.8535	0.5873
D863	Hsd17b1	ko	29.88	29.86			KO	17.1825	29.49	21.185		12.2	7.9025	0.00417937					Upper 95% CI	1.153	1.036
D863	Hsd17b1	ko	29.97	29.86								12.72	8.4225	0.00291457
D881	Hsd17b1	wt	29.11	29.25								12.13	7.8325	0.00438715					Mean ranks	6.5	2.5
D881	Hsd17b1	wt	29.4	29.25
D881	Hsd17b1	wt	29.23	29.25
D952	Hsd17b1	wt	29.38	29.34
D952	Hsd17b1	wt	29.17	29.34
D952	Hsd17b1	wt	29.47	29.34
D968	Hsd17b1	ko	29.19	29.17
D968	Hsd17b1	ko	29.32	29.17
D968	Hsd17b1	ko	29	29.17
NRC1	Hsd17b1		-	-
NRC1	Hsd17b1		-	-
NRC1	Hsd17b1		-	-
water	Hsd17b1		-	-
water	Hsd17b1		-	-
water	Hsd17b1		-	-								Calculation 2^-ΔΔCT value Hsd17b12				Statistics Hsd17b12			Descriptive statistics Hsd17b12
												Hsd17b12				Mann Whitney test				WT	Parl−/−
D740	Hsd17b12	wt	21.59	21.56								wt				P value	0.0286		Number of values	4	4
D740	Hsd17b12	wt	21.51	21.56								ΔCT	ΔΔCT	2^-ΔΔCT		Exact or approximate P value?	Exact
D740	Hsd17b12	wt	21.58	21.56								4.61	0.3125	0.805245		P value summary	*		Minimum	0.9412	1.259
D763	Hsd17b12	ko	21.28	21.26								4.38	0.0825	0.94442		Significantly different (P < 0.05)?	Yes		25% Percentile	0.9412	1.309
D763	Hsd17b12	ko	21.31	21.26								4.49	0.1925	0.875088		One- or two-tailed P value?	Two-tailed		Median	0.982	1.462
D763	Hsd17b12	ko	21.18	21.26								4.61	0.3125	0.805245		Sum of ranks in column A,B	10 , 26		75% Percentile	1.084	1.546
D777	Hsd17b12	ko	21.5	21.45												Mann-Whitney U	0		Maximum	1.104	1.572
D777	Hsd17b12	ko	21.43	21.45								4.5225
D777	Hsd17b12	ko	21.42	21.45												Difference between medians			Mean	1.002	1.439
D849	Hsd17b12	wt	21.69	21.76												Median of column A	0.9820, n=4		Std. Deviation	0.0779	0.1305
D849	Hsd17b12	wt	21.8	21.76								ko				Median of column B	1.462, n=4		Std. Error of Mean	0.03895	0.06523
D849	Hsd17b12	wt	21.8	21.76								ΔCT	ΔΔCT	2^-ΔΔCT		Difference: Actual	0.4796
D863	Hsd17b12	ko	21.11	21.01								4.19	-0.1075	1.07736		Difference: Hodges-Lehmann	0.456		Lower 95% CI	0.8783	1.231
D863	Hsd17b12	ko	20.84	21.01								3.97	-0.3275	1.25484					Upper 95% CI	1.126	1.646
D863	Hsd17b12	ko	21.08	21.01								3.87	-0.4275	1.3449
D881	Hsd17b12	wt	21.84	21.8								3.98	-0.3175	1.24617					Mean ranks	2.5	6.5
D881	Hsd17b12	wt	21.81	21.8
D881	Hsd17b12	wt	21.74	21.8
D952	Hsd17b12	wt	21.74	21.86
D952	Hsd17b12	wt	21.97	21.86
D952	Hsd17b12	wt	21.88	21.86
D968	Hsd17b12	ko	20.97	21.02
D968	Hsd17b12	ko	21.02	21.02
D968	Hsd17b12	ko	21.08	21.02
NRC2	Hsd17b12		-	-
NRC2	Hsd17b12		-	-
NRC2	Hsd17b12		-	-
water	Hsd17b12		-	-
water	Hsd17b12		-	-
water	Hsd17b12		-	-
D740	Gapdh	wt	16.86	16.95
D740	Gapdh	wt	16.86	16.95
D740	Gapdh	wt	17.14	16.95
D763	Gapdh	ko	17.03	17.07
D763	Gapdh	ko	17.01	17.07
D763	Gapdh	ko	17.18	17.07
D777	Gapdh	ko	17.47	17.48
D777	Gapdh	ko	17.51	17.48
D777	Gapdh	ko	17.47	17.48
D849	Gapdh	wt	17.35	17.38
D849	Gapdh	wt	17.31	17.38
D849	Gapdh	wt	17.49	17.38
D863	Gapdh	ko	17.16	17.14
D863	Gapdh	ko	17.1	17.14
D863	Gapdh	ko	17.17	17.14
D881	Gapdh	wt	17.34	17.31
D881	Gapdh	wt	17.37	17.31
D881	Gapdh	wt	17.22	17.31
D952	Gapdh	wt	17.13	17.25
D952	Gapdh	wt	17.34	17.25
D952	Gapdh	wt	17.28	17.25
D968	Gapdh	ko	17.05	17.04
D968	Gapdh	ko	17.04	17.04
D968	Gapdh	ko	17.04	17.04
NRC2	Gapdh		-	-
NRC2	Gapdh		-	-
NRC2	Gapdh		-	-
water	Gapdh		-	-
water	Gapdh		-	-
water	Gapdh		-	-

## Sheet: Fig. 9d
Relative Expression				Statistics MFN1			Descriptive statistics MFN1
MFN1				Mann Whitney test				WT	Parl−/−
WT1	0.812232			P value	0.0286		Number of values	4	4
WT2	0.890317			Exact or approximate P value?	Exact
WT3	1.10968			P value summary	*		Minimum	0.8122	0.2569
WT4	1.20896			Significantly different (P < 0.05)?	Yes		25% Percentile	0.8318	0.2826
KO1	0.733439			One- or two-tailed P value?	Two-tailed		Median	1	0.4723
KO2	0.256893			Sum of ranks in column A,B	26 , 10		75% Percentile	1.184	0.6963
KO3	0.584813			Mann-Whitney U	0		Maximum	1.209	0.7334
KO4	0.35988
				Difference between medians			Mean	1.005	0.4838
				Median of column A	1.000, n=4		Std. Deviation	0.1852	0.2155
				Median of column B	0.4723, n=4		Std. Error of Mean	0.09259	0.1078
				Difference: Actual	-0.5277
				Difference: Hodges-Lehmann	-0.5277		Lower 95% CI	0.7106	0.1408
							Upper 95% CI	1.3	0.8267
							Mean ranks	6.5	2.5
Calculation relative expression MFN1
	WT1	WT2	WT3	WT4	KO1	KO2	KO3	KO4	Background
MFN1	3780931	5352082	6767986	7885986	2052011	736986	3289397	1641218	103134
MFN1 - background	3677797	5248948	6664852	7782852	1948877	633852	3186263	1538084
HSP60	12145985	15764392	16056736	17198596	7196035	6693866	14581038	11473568	165550
HSP60 - background	11980435	15598842	15891186	17033046	7030485	6528316	14415488	11308018
MFN1/HSP60	0.306984	0.336496	0.419406	0.456927	0.277204	0.0970927	0.221031	0.136017
Median WT	0.377951
Relative expression	0.812232	0.890317	1.10968	1.20896	0.733439	0.256893	0.584813	0.35988
(MFN1/HSP60/Median WT)
MFN2				Statistics MFN2			Descriptive statistics MFN2
WT1	0.295208			Mann Whitney test				WT	Parl−/−
WT2	1.18168			P value	0.8857		Number of values	4	4
WT3	0.818318			Exact or approximate P value?	Exact
WT4	1.664			P value summary	ns		Minimum	0.2952	0.1463
KO1	1.66115			Significantly different (P < 0.05)?	No		25% Percentile	0.426	0.2611
KO2	1.57596			One- or two-tailed P value?	Two-tailed		Median	1	1.091
KO3	0.605623			Sum of ranks in column A,B	19 , 17		75% Percentile	1.543	1.64
KO4	0.146289			Mann-Whitney U	7		Maximum	1.664	1.661
				Difference between medians			Mean	0.9898	0.9973
				Median of column A	1.000, n=4		Std. Deviation	0.5783	0.7423
				Median of column B	1.091, n=4		Std. Error of Mean	0.2891	0.3712
				Difference: Actual	0.09079
				Difference: Hodges-Lehmann	-0.04545		Lower 95% CI	0.06963	-0.184
							Upper 95% CI	1.91	2.178
							Mean ranks	4.75	4.25
Calculation relative expression MFN2
	WT1	WT2	WT3	WT4	KO1	KO2	KO3	KO4	Background
MFN2	1432410	6186056	3677557	8255648	7517144	5657866	2557874	657466	118478
MFN2 - background	1329276	6082922	3574423	8152514	7414010	5554732	2454740	554332
HSP60	8571.39	9760.33	8322.77	9302.44	8498.25	6767.82	7742.41	7255.74	269.032
HSP60 - background	8302.36	9491.3	8053.74	9033.41	8229.21	6498.78	7473.38	6986.71
MFN2/HSP60	160.108	640.895	443.822	902.484	900.938	854.734	328.465	79.3409
Median WT	542.358
Relative expression	0.295208	1.18168	0.818318	1.664	1.66115	1.57596	0.605623	0.146289
(MFN2/HSP60/Median WT)

## Sheet: Fig. S5b
Relative Expression				Statistics NDUFS1			Descriptive statistics NDUFS1
NDUFS1				Mann Whitney test				WT	Parl−/−
WT1	1.00883			P value	0.3429		Number of values	4	4
WT2	0.991167			Exact or approximate P value?	Exact
WT3	1.10647			P value summary	ns		Minimum	0.9871	0.8847
WT4	0.987093			Significantly different (P < 0.05)?	No		25% Percentile	0.9881	0.8957
KO1	0.884745			One- or two-tailed P value?	Two-tailed		Median	1	0.9304
KO2	0.932316			Sum of ranks in column A,B	22 , 14		75% Percentile	1.082	1.199
KO3	0.928508			Mann-Whitney U	4		Maximum	1.106	1.288
KO4	1.28847
				Difference between medians			Mean	1.023	1.009
				Median of column A	1.000, n=4		Std. Deviation	0.05618	0.1879
				Median of column B	0.9304, n=4		Std. Error of Mean	0.02809	0.09394
				Difference: Actual	-0.06959
				Difference: Hodges-Lehmann	-0.06959		Lower 95% CI	0.934	0.7095
							Upper 95% CI	1.113	1.307
							Mean ranks	5.5	3.5
Calculation relative expression NDUFS1
	WT1	WT2	WT3	WT4	KO1	KO2	KO3	KO4	Background
NDUFS1	9548229	9955334	9081637	9175940	6342713	6764854	6666133	8110581	218110
NDUFS1 - background	9330119	9737224	8863527	8957830	6124603	6546744	6448023	7892471
HSP60	12532728	13291438	10901144	12304070	9466680	9597940	9495745	8416118	341677
HSP60 - background	12191051	12949761	10559467	11962393	9125003	9256263	9154068	8074441
NDUFS1/HSP60	0.765325	0.751923	0.839392	0.748833	0.671189	0.707277	0.704389	0.977463
Median WT	0.758624
Relative expression	1.00883	0.991167	1.10647	0.987093	0.884745	0.932316	0.928508	1.28847
(NDUFS1/HSP60/Median WT)
SDHA				Statistics SDHA			Descriptive statistics SDHA
WT1	1.29721			Mann Whitney test				WT	Parl−/−
WT2	0.987364			P value	0.3429		Number of values	4	4
WT3	0.89898			Exact or approximate P value?	Exact
WT4	1.01264			P value summary	ns		Minimum	0.899	0.9764
KO1	2.18383			Significantly different (P < 0.05)?	No		25% Percentile	0.9211	1.031
KO2	2.36048			One- or two-tailed P value?	Two-tailed		Median	1	1.69
KO3	0.976448			Sum of ranks in column A,B	14 , 22		75% Percentile	1.226	2.316
KO4	1.19664			Mann-Whitney U	4		Maximum	1.297	2.36
				Difference between medians			Mean	1.049	1.679
				Median of column A	1.000, n=4		Std. Deviation	0.1725	0.6941
				Median of column B	1.690, n=4		Std. Error of Mean	0.08623	0.3471
				Difference: Actual	0.6902
				Difference: Hodges-Lehmann	0.5921		Lower 95% CI	0.7746	0.5748
							Upper 95% CI	1.323	2.784
							Mean ranks	3.5	5.5
	WT1	WT2	WT3	WT4	KO1	KO2	KO3	KO4	Background
SDHA	25131631	25011105	23447195	27629330	24642861	24679047	23129471	22300625	3367168
SDHA - background	21764463	21643937	20080027	24262162	21275693	21311879	19762303	18933457
ACO2	12145985	15764392	16056736	17198596	7196035	6693866	14581038	11473568	165550
ACO2 - background	11804308	15422715	15715059	16856919	6854358	6352189	14239361	11131891
SDHA/ACO2	1.84377	1.40338	1.27776	1.4393	3.10397	3.35504	1.38786	1.70083
Median WT	1.42134
Relative expression	1.29721	0.987364	0.89898	1.01264	2.18383	2.36048	0.976448	1.19664
(SDHA/ACO2/Median WT)
UQCRFS1				Statistics UQCRFS1			Descriptive statistics UQCRFS1
WT1	1.21229			Mann Whitney test				WT	Parl−/−
WT2	1.03176			P value	>0.9999		Number of values	4	4
WT3	0.968244			Exact or approximate P value?	Exact
WT4	0.966757			P value summary	ns		Minimum	0.9668	0.7963
KO1	1.80485			Significantly different (P < 0.05)?	No		25% Percentile	0.9671	0.8319
KO2	1.96127			One- or two-tailed P value?	Two-tailed		Median	1	1.372
KO3	0.796321			Sum of ranks in column A,B	18 , 18		75% Percentile	1.167	1.922
KO4	0.938621			Mann-Whitney U	8		Maximum	1.212	1.961
				Difference between medians			Mean	1.045	1.375
				Median of column A	1.000, n=4		Std. Deviation	0.1157	0.5927
				Median of column B	1.372, n=4		Std. Error of Mean	0.05786	0.2963
				Difference: Actual	0.3717
				Difference: Hodges-Lehmann	0.2822		Lower 95% CI	0.8606	0.4322
							Upper 95% CI	1.229	2.318
							Mean ranks	4.5	4.5
	WT1	WT2	WT3	WT4	KO1	KO2	KO3	KO4	Background
UQCRSF1	16671402	18491840	17700490	18928229	14468050	14567206	13295464	12283677	411698
UQCRFS1 - background	16259704	18080142	17288792	18516531	14056352	14155508	12883766	11871979
ACO2	12145985	15764392	16056736	17198596	7196035	6693866	14581038	11473568	165550
ACO2 - background	11804308	15422715	15715059	16856919	6854358	6352189	14239361	11131891
UQCRFS1/ACO2	1.37744	1.17231	1.10014	1.09845	2.05072	2.22845	0.904799	1.06648
Median WT	1.13622
Relative expression	1.21229	1.03176	0.968244	0.966757	1.80485	1.96127	0.796321	0.938621
(UQCRSF1/ACO2/Median WT)
COX2				Statistics COX2			Descriptive statistics COX2
WT1	1.00589			Mann Whitney test				WT	Parl−/−
WT2	0.731189			P value	0.0286		Number of values	4	4
WT3	0.994114			Exact or approximate P value?	Exact
WT4	1.0536			P value summary	*		Minimum	0.7312	0.1752
KO1	0.306011			Significantly different (P < 0.05)?	Yes		25% Percentile	0.7969	0.2079
KO2	0.175229			One- or two-tailed P value?	Two-tailed		Median	1	0.3446
KO3	0.383187			Sum of ranks in column A,B	26 , 10		75% Percentile	1.042	0.387
KO4	0.388253			Mann-Whitney U	0		Maximum	1.054	0.3883
				Difference between medians			Mean	0.9462	0.3132
				Median of column A	1.000, n=4		Std. Deviation	0.1456	0.09936
				Median of column B	0.3446, n=4		Std. Error of Mean	0.07281	0.04968
				Difference: Actual	-0.6554
				Difference: Hodges-Lehmann	-0.644		Lower 95% CI	0.7145	0.1551
							Upper 95% CI	1.178	0.4713
							Mean ranks	6.5	2.5
	WT1	WT2	WT3	WT4	KO1	KO2	KO3	KO4	Background
COX2	13802258	11502126	13240144	15703210	4295654	2047418	4858701	4612459	191451
COX2 - background	13610807	11310675	13048693	15511759	4104203	1855967	4667250	4421008
HSP60	8571.39	9760.33	8322.77	9302.44	8498.25	6767.82	7742.41	7255.74	269.032
HSP60 - background	8302.36	9491.3	8053.74	9033.41	8229.21	6498.78	7473.38	6986.71
COX2/HSP60	1639.39	1191.69	1620.2	1717.15	498.736	285.587	624.517	632.774
Median WT	1629.8
Relative expression	1.00589	0.731189	0.994114	1.0536	0.306011	0.175229	0.383187	0.388253
(COX2/HSP60/median WT)
COX4				Statistics COX4			Descriptive statistics COX4
WT1	0.830702			Mann Whitney test				WT	Parl−/−
WT2	0.749523			P value	0.0286		Number of values	4	4
WT3	1.1693			Exact or approximate P value?	Exact
WT4	1.59263			P value summary	*		Minimum	0.7495	0.1148
KO1	0.319147			Significantly different (P < 0.05)?	Yes		25% Percentile	0.7698	0.1428
KO2	0.114823			One- or two-tailed P value?	Two-tailed		Median	1	0.273
KO3	0.373583			Sum of ranks in column A,B	26 , 10		75% Percentile	1.487	0.36
KO4	0.22682			Mann-Whitney U	0		Maximum	1.593	0.3736
				Difference between medians			Mean	1.086	0.2586
				Median of column A	1.000, n=4		Std. Deviation	0.3838	0.1134
				Median of column B	0.2730, n=4		Std. Error of Mean	0.1919	0.05669
				Difference: Actual	-0.727
				Difference: Hodges-Lehmann	-0.7558		Lower 95% CI	0.4748	0.07817
							Upper 95% CI	1.696	0.439
							Mean ranks	6.5	2.5
	WT1	WT2	WT3	WT4	KO1	KO2	KO3	KO4	Background
COX4	10460816	10782962	14199728	21571955	4125843	1336797	4371493	2580690	229840
COX4 - background	10230976	10553122	13969888	21342115	3896003	1106957	4141653	2350850
HSP60	8571.39	9760.33	8322.77	9302.44	8498.25	6767.82	7742.41	7255.74	269.032
HSP60 - background	8302.36	9491.3	8053.74	9033.41	8229.21	6498.78	7473.38	6986.71
COX4/HSP60	1232.3	1111.87	1734.58	2362.58	473.436	170.333	554.187	336.475
Median WT	1483.44
Relative expression	0.830702	0.749523	1.1693	1.59263	0.319147	0.114823	0.373583	0.22682
(COX4/HSP60/median WT)
COX6B2				Statistics COX6B2			Descriptive statistics COX6B2
WT1	1.00802			Mann Whitney test				WT	Parl−/−
WT2	0.733072			P value	0.0286		Number of values	4	4
WT3	0.991977			Exact or approximate P value?	Exact
WT4	1.14231			P value summary	*		Minimum	0.7331	0.007267
KO1	0.0576877			Significantly different (P < 0.05)?	Yes		25% Percentile	0.7978	0.008461
KO2	0.00726696			One- or two-tailed P value?	Two-tailed		Median	1	0.01771
KO3	0.0233748			Sum of ranks in column A,B	26 , 10		75% Percentile	1.109	0.04911
KO4	0.012043			Mann-Whitney U	0		Maximum	1.142	0.05769
				Difference between medians			Mean	0.9688	0.02509
				Median of column A	1.000, n=4		Std. Deviation	0.171	0.02276
				Median of column B	0.01771, n=4		Std. Error of Mean	0.08551	0.01138
				Difference: Actual	-0.9823
				Difference: Hodges-Lehmann	-0.9823		Lower 95% CI	0.6967	-0.01112
							Upper 95% CI	1.241	0.0613
							Mean ranks	6.5	2.5
	WT1	WT2	WT3	WT4	KO1	KO2	KO3	KO4	Background
COX6B2	24194172	20133699	23101203	29804945	1479307	249227	615986	355445	113338
COX6B2 - background	24080834	20020361	22987865	29691607	1365969	135889	502648	242107
HSP60	8571.39	9760.33	8322.77	9302.44	8498.25	6767.82	7742.41	7255.74	269.032
HSP60 - background	8302.36	9491.3	8053.74	9033.41	8229.21	6498.78	7473.38	6986.71
COX6B2/HSP60	2900.48	2109.34	2854.31	3286.87	165.99	20.9099	67.2585	34.6525
Median WT	2877.39
Relative expression	1.00802	0.733072	0.991977	1.14231	0.0576877	0.00726696	0.0233748	0.012043
(COX6B2/HSP60/median WT)
ATPB				Statistics ATPB			Descriptive statistics ATPB
WT1	1.3696			Mann Whitney test				WT	Parl−/−
WT2	0.915137			P value	0.4857		Number of values	4	4
WT3	0.968319			Exact or approximate P value?	Exact
WT4	1.03168			P value summary	ns		Minimum	0.9151	0.9285
KO1	1.3314			Significantly different (P < 0.05)?	No		25% Percentile	0.9284	0.9751
KO2	1.45191			One- or two-tailed P value?	Two-tailed		Median	1	1.223
KO3	0.928548			Sum of ranks in column A,B	15 , 21		75% Percentile	1.285	1.422
KO4	1.11466			Mann-Whitney U	5		Maximum	1.37	1.452
				Difference between medians			Mean	1.071	1.207
				Median of column A	1.000, n=4		Std. Deviation	0.2046	0.232
				Median of column B	1.223, n=4		Std. Error of Mean	0.1023	0.116
				Difference: Actual	0.223
				Difference: Hodges-Lehmann	0.1147		Lower 95% CI	0.7457	0.8374
							Upper 95% CI	1.397	1.576
							Mean ranks	3.75	5.25
	WT1	WT2	WT3	WT4	KO1	KO2	KO3	KO4	Background
ATPB	13429661	10314850	9285597	11050056	12948768	11184672	8288887	9273118	238837
ATPB - background	13190824	10076013	9046760	10811219	12709931	10945835	8050050	9034281
HSP60	8571.39	9760.33	8322.77	9302.44	8498.25	6767.82	7742.41	7255.74	269.032
HSP60 - background	8302.36	9491.3	8053.74	9033.41	8229.21	6498.78	7473.38	6986.71
ATPB/HSP60	1588.8	1061.61	1123.3	1196.8	1544.49	1684.29	1077.16	1293.07
Median WT	1160.05
Relative expression	1.3696	0.915137	0.968319	1.03168	1.3314	1.45191	0.928548	1.11466
(ATPB/HSP60/median WT)
